# Supplementary material for: ﻿Discovery of Laophontidae (Copepoda, Harpacticoida) from marine plastic debris: Pseudonychocamptus setadefectus sp. nov. and Heterolaophonte discophora (Willey, 1929)
Source: Zookeys. 2025 Sep 15;1251:323–52. doi: 10.3897/zookeys.1251.160858 (PMC12455218; doi:10.3897/zookeys.1251.160858)
Supplement: XML Treatment for Pseudonychocamptus setadefectus [file zookeys.1251.160858-treatment1.xml]

<!DOCTYPE tp:taxon-treatment
  PUBLIC "-//TaxonX//DTD Taxonomic Treatment Publishing DTD v0 20100105//EN" "tax-treatment-NSO.dtd">
<tp:taxon-treatment xmlns:tp="http://www.plazi.org/taxpub"><tp:treatment-meta><kwd-group><label>Taxon classification</label><kwd>
              <named-content content-type="kingdom">Animalia</named-content>
            </kwd><kwd>
              <named-content content-type="order">Harpacticoida</named-content>
            </kwd><kwd>
              <named-content content-type="family">Laophontidae</named-content>
            </kwd></kwd-group><mixed-citation publication-type="journal"><person-group><name><surname>Cho</surname><given-names>Kyuhee</given-names></name><name><surname>Kim</surname><given-names>Jong Guk</given-names></name><name><surname>Lee</surname><given-names>Jimin</given-names></name></person-group><article-title>﻿Discovery of <tp:taxon-name><tp:taxon-name-part taxon-name-part-type="family">Laophontidae</tp:taxon-name-part></tp:taxon-name> (<tp:taxon-name><tp:taxon-name-part taxon-name-part-type="subclass">Copepoda</tp:taxon-name-part></tp:taxon-name>, <tp:taxon-name><tp:taxon-name-part taxon-name-part-type="order">Harpacticoida</tp:taxon-name-part></tp:taxon-name>) from marine plastic debris: <italic><tp:taxon-name><tp:taxon-name-part taxon-name-part-type="genus" reg="Pseudonychocamptus">Pseudonychocamptus</tp:taxon-name-part> <tp:taxon-name-part taxon-name-part-type="species" reg="setadefectus">setadefectus</tp:taxon-name-part></tp:taxon-name></italic> sp. nov. and <italic><tp:taxon-name><tp:taxon-name-part taxon-name-part-type="genus" reg="Heterolaophonte">Heterolaophonte</tp:taxon-name-part> <tp:taxon-name-part taxon-name-part-type="species" reg="discophora">discophora</tp:taxon-name-part></tp:taxon-name></italic> (Willey, 1929)</article-title><source>Zookeys</source><day>15</day><month>09</month><year>2025</year><volume>1251</volume><fpage>323</fpage><lpage>352</lpage><pub-id pub-id-type="doi">10.3897/zookeys.1251.160858</pub-id></mixed-citation></tp:treatment-meta><tp:nomenclature><label>﻿</label><tp:taxon-name><object-id xmlns:xlink="http://www.w3.org/1999/xlink" content-type="arpha" xlink:type="simple">05CAE939-04CB-55D2-BF28-0C5C7271FCD9</object-id>
            <tp:taxon-name-part taxon-name-part-type="genus" reg="Pseudonychocamptus">Pseudonychocamptus</tp:taxon-name-part>
            <tp:taxon-name-part taxon-name-part-type="species" reg="setadefectus">setadefectus</tp:taxon-name-part>
            <object-id xmlns:xlink="http://www.w3.org/1999/xlink" content-type="zoobank" xlink:type="simple">https://zoobank.org/FA68B5AD-14F1-4F30-A36B-254722A147CA</object-id>
          </tp:taxon-name><tp:taxon-status xmlns:xlink="http://www.w3.org/1999/xlink" xlink:type="simple">sp. nov.</tp:taxon-status><xref ref-type="fig" rid="F1">Figs 1</xref><xref ref-type="fig" rid="F2">, 2</xref><xref ref-type="fig" rid="F3">, 3</xref><xref ref-type="fig" rid="F4">, 4</xref><xref ref-type="fig" rid="F5">, 5</xref></tp:nomenclature><tp:treatment-sec sec-type="type locality" id="SECID0EIFAE"><title>Type locality.</title><p>Gohado (<named-content xmlns:xlink="http://www.w3.org/1999/xlink" content-type="dwc:verbatimCoordinates" xlink:type="simple"><named-content content-type="geo-json" specific-use="{&#34;type&#34;:&#34;Point&#34;,&#34;coordinates&#34;:[126.372883,34.765567]}" id="NCID0ERFAE" xlink:type="simple">34°45'56.04"N, 126°22'22.38"E</named-content></named-content>), Mokpo, Jeollanam-do, Republic of Korea.</p></tp:treatment-sec><tp:treatment-sec sec-type="type material" id="SECID0EWFAE"><title>Type material.</title><p><bold><italic>Holotype</italic>.</bold> • 1♀ (<abbrev xmlns:xlink="http://www.w3.org/1999/xlink" xlink:title="Marine Biodiversity Institute of Korea" id="ABBRID0EBGAE" xlink:type="simple">MABIK</abbrev> CR00258872), preserved in a vial with 95% ethanol, collected from washings of marine plastic debris (a gunny sack) at the type locality on 14 March 2022 by GH Han. <bold><italic>Paratypes</italic>.</bold> • 2♀♀ (<abbrev xmlns:xlink="http://www.w3.org/1999/xlink" xlink:title="Marine Biodiversity Institute of Korea" id="ABBRID0EJGAE" xlink:type="simple">MABIK</abbrev> CR00258874–00258875), each dissected and mounted on 2 H-S slides; • 2♀♀ (MinRB-Hr104-L001), preserved in a vial with 95% ethanol; • 1♂ (<abbrev xmlns:xlink="http://www.w3.org/1999/xlink" xlink:title="Marine Biodiversity Institute of Korea" id="ABBRID0ENGAE" xlink:type="simple">MABIK</abbrev> CR00258876), dissected and mounted on 2 H-S slides; and • 1♂ (MinRB-Hr104-L002) and 1♂ (<abbrev xmlns:xlink="http://www.w3.org/1999/xlink" xlink:title="Marine Biodiversity Institute of Korea" id="ABBRID0ERGAE" xlink:type="simple">MABIK</abbrev> CR00258873), each preserved in a vial with 95% ethanol. All material was collected from the type locality.</p></tp:treatment-sec><tp:treatment-sec sec-type="material" id="SECID0EVGAE"><title>Other material examined.</title><p>• 1♀ (<abbrev xmlns:xlink="http://www.w3.org/1999/xlink" xlink:title="Marine Interstitial fauna Resources Bank" id="ABBRID0E2GAE" xlink:type="simple">MInRB</abbrev>-Hr104-S004), dissected and mounted on 2 H-S slides, collected from washings of marine plastic debris (expanded polystyrene buoy) at Chagwido Port, Jeju (<named-content xmlns:xlink="http://www.w3.org/1999/xlink" content-type="dwc:verbatimCoordinates" xlink:type="simple"><named-content content-type="geo-json" specific-use="{&#34;type&#34;:&#34;Point&#34;,&#34;coordinates&#34;:[126.165800,33.323850]}" id="NCID0ECHAE" xlink:type="simple">33°19'25.86"N, 126°09'56.88"E</named-content></named-content>) on 20 September 2022 by GH Han.</p></tp:treatment-sec><tp:treatment-sec sec-type="description" id="SECID0EHHAE"><title>Description.</title><p>Female. Body length 441–535 μm (<italic>n</italic> = 6; measured from anterior margin of rostrum to posterior margin of caudal rami). Habitus broad, moderately flattened and gradually tapering posteriorly in dorsal view, separation between prosome and urosome indistinct (Fig. <xref ref-type="fig" rid="F1">1A</xref>). Cephalothorax bell-shaped, slightly broadening posteriorly, maximum width 197 µm at posterior margin; dorsally with several paired sensilla, diminutive spinules, and reticulation (observable under high magnification); posteriorly margin fringed with small spinules. Cephalothorax and pedigerous somites laterally ornamented with minute spinules. Free pedigerous somites with dense spinules and scattered sensilla along posterior margins; also, with particular reticulation (observable under high magnification). Urosomites (Figs <xref ref-type="fig" rid="F1">1A</xref>, <xref ref-type="fig" rid="F3">3A</xref>) posteriorly fringed with minute spinules (except anal somite); dorsal and ventral surfaces ornamented with transverse rows of fine spinules. Genital double-somite with a transverse spinular row dorsally and laterally, indicating original segmentation; ventrally completely fused. Genital field located near anterior margin of genital double-somite; either side of genital field covered by lobe derived from <abbrev xmlns:xlink="http://www.w3.org/1999/xlink" xlink:title="sixth thoracopod" id="ABBRID0E2HAE" xlink:type="simple">P6</abbrev>, bearing two setae; each lobe with a small triangular process medially. Anal somite subequal in length to caudal rami, with spinular ornamentation; anal operculum bearing rows of diminutive spinules and pair of sensilla.</p><p>Caudal rami (Figs <xref ref-type="fig" rid="F1">1A</xref>, <xref ref-type="fig" rid="F3">3A</xref>) ~1.25 × as long as wide; each ramus with seven setae and a ventral tube pore: seta I bare and shortest; setae II and III bare, the latter 1.5 × as long as the former; setae IV and V well-developed, basally fused, and bipinnate; seta VI unipinnate, shorter than seta II; and seta VII tri-articulate, inserted in the distal third.</p><p>Rostrum (Fig. <xref ref-type="fig" rid="F1">1B, C</xref>) completely defined basally, triangular, with a pair of sensilla subdistally; midventral tube pore in subapical position; dorsal surface with reticulate ornamentation.</p><p>Antennule (Fig. <xref ref-type="fig" rid="F2">2A</xref>) 7-segmented; segments 2–6 with several rows of diminutive spinules present on dorsal surface. First segment with several inner spinular rows; second and third segments with inner long spinules. Apical acrothek consisting of an aesthetasc basally fused to two slender setae. Armature formula: 1-[1], 2-[9], 3-[8], 4-[1 + (1 + <abbrev xmlns:xlink="http://www.w3.org/1999/xlink" xlink:title="aesthetasc" id="ABBRID0EVIAE" xlink:type="simple">ae</abbrev>)], 5-[1], 6-[2], 7-[7 + <abbrev xmlns:xlink="http://www.w3.org/1999/xlink" xlink:title="acrothek composed of one aesthetasc and two setae" id="ABBRID0EZIAE" xlink:type="simple">acro</abbrev>].</p><fig id="F2" position="float" orientation="portrait"><object-id xmlns:xlink="http://www.w3.org/1999/xlink" content-type="doi" xlink:type="simple">10.3897/zookeys.1251.160858.figure2</object-id><object-id xmlns:xlink="http://www.w3.org/1999/xlink" content-type="arpha" xlink:type="simple">179D2A6F-215A-5DD1-B127-BF0A42D4E7D7</object-id><label>Figure 2.</label><caption><p><italic><tp:taxon-name><tp:taxon-name-part taxon-name-part-type="genus" reg="Pseudonychocamptus">Pseudonychocamptus</tp:taxon-name-part> <tp:taxon-name-part taxon-name-part-type="species" reg="setadefectus">setadefectus</tp:taxon-name-part></tp:taxon-name></italic> sp. nov. Paratype (<abbrev xmlns:xlink="http://www.w3.org/1999/xlink" xlink:title="Marine Biodiversity Institute of Korea" id="ABBRID0EQJAE" xlink:type="simple">MABIK</abbrev> CR00258874), female. A. Antennule; B. Antenna; C. Mandible; D. Maxillule; E. Maxilla; F. Maxilliped. Scale bars are in μm.</p></caption><graphic xmlns:xlink="http://www.w3.org/1999/xlink" xlink:href="zookeys-1251-323_article-160858__-g002.jpg" position="float" orientation="portrait" xlink:type="simple" id="oo_1416406.jpg"><uri content-type="original_file" xlink:type="simple">https://binary.pensoft.net/fig/1416406</uri></graphic></fig><p>Antenna (Fig. <xref ref-type="fig" rid="F2">2B</xref>) 3-segmented. Coxa (not figured) small. Allobasis with one abexopodal seta located at distal third of segment length, and with two rows of spinules. Endopod with a proximal inner tuft of spinules and two subapical frills; laterally with two spines and one slender seta; distally with two strong spines and three geniculate setae (of which most outer one basally fused to a short seta). Exopod 1-segmented, small, ~3 × as long as wide, with four pinnate setae.</p><p>Mandible (Fig. <xref ref-type="fig" rid="F2">2C</xref>) with well-developed gnathobase bearing several blunt teeth around distal margin and one pinnate seta at distal corner. Mandibular palp small, uniramous, with one (exopodal) bare and three (endopodal) pinnate lateral setae, and one (basal) plumose apical seta ~1.7–1.8 × length of palp.</p><p>Maxillule (Fig. <xref ref-type="fig" rid="F2">2D</xref>). Praecoxa with few spinules along outer margin; arthrite with a slender seta on anterior surface and eight elements around distal margin; with one row of long spinules on posterior surface. Coxa and basis each with one cylindrical endite, two spinular rows on anterior surface. Coxal endite with one slender seta and one pinnate spine. Basal endite with two slender setae and one pinnate spine. Endopod incorporated into basis, represented by three setae (one pinnate, two bare). Exopod 1-segmented, cylindrical, with two apical setae and two surface rows of fine spinules.</p><p>Maxilla (Fig. <xref ref-type="fig" rid="F2">2E</xref>). Syncoxa; ornamented with one row of long spinules along distal outer edge, several rows of spinules on posterior surface, and minute spinules around inner margin; with two endites, each with one bipinnate spine (spine on proximal endite fused to segment) and two pinnate setae. Allobasis produced into a stout, distally pinnate claw, accompanied by one pinnate and two bare setae. Endopod incorporated into allobasis, consisting of two long basally fused setae and two short elements.</p><p>Maxilliped (Fig. <xref ref-type="fig" rid="F2">2F</xref>). Syncoxa with two pinnate setae and several rows of spinules. Basis longer than syncoxa, outer margin slightly convex, with one transverse row of spinules; palmar margin bearing a longitudinal row of spinules. Endopod 1-segmented, with a long, curved, proximally pinnate claw; with two anterior accessory setae (one small, one long) and one posterior tube pore.</p><p><abbrev xmlns:xlink="http://www.w3.org/1999/xlink" xlink:title="first thoracopod" id="ABBRID0EZKAE" xlink:type="simple">P1</abbrev>–P4 (Figs <xref ref-type="fig" rid="F3">3B</xref>, <xref ref-type="fig" rid="F4">4A–C</xref>) with wide and narrow intercoxal sclerite (not figured for <abbrev xmlns:xlink="http://www.w3.org/1999/xlink" xlink:title="first thoracopod" id="ABBRID0EFLAE" xlink:type="simple">P1</abbrev>); all legs with 3-segmented exopods and 2-segmented endopods.</p><fig id="F3" position="float" orientation="portrait"><object-id xmlns:xlink="http://www.w3.org/1999/xlink" content-type="doi" xlink:type="simple">10.3897/zookeys.1251.160858.figure3</object-id><object-id xmlns:xlink="http://www.w3.org/1999/xlink" content-type="arpha" xlink:type="simple">C1DC204B-2CAE-5179-A51A-ACD48808A922</object-id><label>Figure 3.</label><caption><p><italic><tp:taxon-name><tp:taxon-name-part taxon-name-part-type="genus" reg="Pseudonychocamptus">Pseudonychocamptus</tp:taxon-name-part> <tp:taxon-name-part taxon-name-part-type="species" reg="setadefectus">setadefectus</tp:taxon-name-part></tp:taxon-name></italic> sp. nov. Paratype (<abbrev xmlns:xlink="http://www.w3.org/1999/xlink" xlink:title="Marine Biodiversity Institute of Korea" id="ABBRID0E3LAE" xlink:type="simple">MABIK</abbrev> CR00258874), female: A. Urosome, ventral; B. <abbrev xmlns:xlink="http://www.w3.org/1999/xlink" xlink:title="first thoracopod" id="ABBRID0EAMAE" xlink:type="simple">P1</abbrev>, anterior; C. P5; Paratype (<abbrev xmlns:xlink="http://www.w3.org/1999/xlink" xlink:title="Marine Biodiversity Institute of Korea" id="ABBRID0EEMAE" xlink:type="simple">MABIK</abbrev> CR00258876), male: D. Urosome, ventral. Scale bars are in μm.</p></caption><graphic xmlns:xlink="http://www.w3.org/1999/xlink" xlink:href="zookeys-1251-323_article-160858__-g003.jpg" position="float" orientation="portrait" xlink:type="simple" id="oo_1416407.jpg"><uri content-type="original_file" xlink:type="simple">https://binary.pensoft.net/fig/1416407</uri></graphic></fig><fig id="F4" position="float" orientation="portrait"><object-id xmlns:xlink="http://www.w3.org/1999/xlink" content-type="doi" xlink:type="simple">10.3897/zookeys.1251.160858.figure4</object-id><object-id xmlns:xlink="http://www.w3.org/1999/xlink" content-type="arpha" xlink:type="simple">4635F529-BBCC-5F04-8CAD-4C31145EF367</object-id><label>Figure 4.</label><caption><p><italic><tp:taxon-name><tp:taxon-name-part taxon-name-part-type="genus" reg="Pseudonychocamptus">Pseudonychocamptus</tp:taxon-name-part> <tp:taxon-name-part taxon-name-part-type="species" reg="setadefectus">setadefectus</tp:taxon-name-part></tp:taxon-name></italic> sp. nov. Paratype (<abbrev xmlns:xlink="http://www.w3.org/1999/xlink" xlink:title="Marine Biodiversity Institute of Korea" id="ABBRID0EANAE" xlink:type="simple">MABIK</abbrev> CR00258874), female. A. P2, anterior; B. P3, anterior; C. P4, anterior; D. Abnormal of P2 <abbrev xmlns:xlink="http://www.w3.org/1999/xlink" xlink:title="endopod" id="ABBRID0EENAE" xlink:type="simple">enp</abbrev>-2. Scale bars are in μm.</p></caption><graphic xmlns:xlink="http://www.w3.org/1999/xlink" xlink:href="zookeys-1251-323_article-160858__-g004.jpg" position="float" orientation="portrait" xlink:type="simple" id="oo_1416408.jpg"><uri content-type="original_file" xlink:type="simple">https://binary.pensoft.net/fig/1416408</uri></graphic></fig><p><abbrev xmlns:xlink="http://www.w3.org/1999/xlink" xlink:title="first thoracopod" id="ABBRID0EPNAE" xlink:type="simple">P1</abbrev> (Fig. <xref ref-type="fig" rid="F3">3B</xref>). Coxa large, longer than wide, with several spinular rows on surface. Basis as large as coxa, with one bipinnate seta on outer margin and several spinules, and with one bipinnate seta arising near insertion of endopod. Exopod reaching middle of <abbrev xmlns:xlink="http://www.w3.org/1999/xlink" xlink:title="endopod" id="ABBRID0EXNAE" xlink:type="simple">enp</abbrev>-1, 3-segmented: <abbrev xmlns:xlink="http://www.w3.org/1999/xlink" xlink:title="exopod" id="ABBRID0E2NAE" xlink:type="simple">exp</abbrev>-1 with one bipinnate outer seta; <abbrev xmlns:xlink="http://www.w3.org/1999/xlink" xlink:title="exopod" id="ABBRID0E6NAE" xlink:type="simple">exp</abbrev>-2 with one serrate outer spine; <abbrev xmlns:xlink="http://www.w3.org/1999/xlink" xlink:title="exopod" id="ABBRID0EDOAE" xlink:type="simple">exp</abbrev>-3 with two bare outer spines and two geniculate apical setae. Endopod 2-segmented; <abbrev xmlns:xlink="http://www.w3.org/1999/xlink" xlink:title="endopod" id="ABBRID0EHOAE" xlink:type="simple">enp</abbrev>-1 elongated, ~1.7 × as long as exopod, with long spinules along proximal half of inner margin sparsely; <abbrev xmlns:xlink="http://www.w3.org/1999/xlink" xlink:title="endopod" id="ABBRID0ELOAE" xlink:type="simple">enp</abbrev>-2 short, with one strong, serrate claw and one tiny seta; various-sized spinules along outer margin and few short spinules around inner distal corner.</p><p>P2–P4 (Fig. <xref ref-type="fig" rid="F4">4A–C</xref>). Praecoxae small, transversely elongated-triangular, with several spinules around outer corner. Coxae with several spinular rows along outer margin and on anterior surface. Bases with few spinules on inner margin, several spinules around outer distal corner, and one tube pore on anterior surface. Outer margin of basis with one bipinnate spiniform seta (P2) or one bare seta (P3 and P4). Exopods longer than endopods, gradually tapering distally (especially in P2 and P3); each segment ornamented with spinules along outer and anterior margins; <abbrev xmlns:xlink="http://www.w3.org/1999/xlink" xlink:title="exopod" id="ABBRID0EVOAE" xlink:type="simple">exp</abbrev>-1 with inner spinules subdistally; <abbrev xmlns:xlink="http://www.w3.org/1999/xlink" xlink:title="exopod" id="ABBRID0EZOAE" xlink:type="simple">exp</abbrev>-3 longest. Enp-1 shorter than <abbrev xmlns:xlink="http://www.w3.org/1999/xlink" xlink:title="endopod" id="ABBRID0E4OAE" xlink:type="simple">enp</abbrev>-2, with spinules along outer margin and few (P2) or no spinules (P3 and P4) on inner margin, and with one inner seta in P3 and P4 <abbrev xmlns:xlink="http://www.w3.org/1999/xlink" xlink:title="endopod" id="ABBRID0EBPAE" xlink:type="simple">enp</abbrev>-1 (absent in P2); <abbrev xmlns:xlink="http://www.w3.org/1999/xlink" xlink:title="endopod" id="ABBRID0EFPAE" xlink:type="simple">enp</abbrev>-2 with several spinules along outer margin and few spinules near insertion of proximal seta, and with one (P4) or two (P2 and P3) inner setae, two apical setae and one outer seta in P3 and P4 (absent in P2). P3 and P4 <abbrev xmlns:xlink="http://www.w3.org/1999/xlink" xlink:title="endopod" id="ABBRID0EJPAE" xlink:type="simple">enp</abbrev>-2 with a tube pore near distal margin.</p><p>Armature formula of <abbrev xmlns:xlink="http://www.w3.org/1999/xlink" xlink:title="first thoracopod" id="ABBRID0EPPAE" xlink:type="simple">P1</abbrev>–P4 as follows:</p><table-wrap id="T1" position="float" orientation="portrait"><table id="TID0EHPBG" rules="all"><tbody><tr><th rowspan="1" colspan="1"/><th rowspan="1" colspan="1">Exopod</th><th rowspan="1" colspan="1">Endopod</th></tr><tr><td rowspan="1" colspan="1">
                    <abbrev xmlns:xlink="http://www.w3.org/1999/xlink" xlink:title="first thoracopod" id="ABBRID0ELQAE" xlink:type="simple">P1</abbrev>
                  </td><td rowspan="1" colspan="1">0.0.022</td><td rowspan="1" colspan="1">0.020</td></tr><tr><td rowspan="1" colspan="1">P2</td><td rowspan="1" colspan="1">0.1.123</td><td rowspan="1" colspan="1">0.1-220 [0.120 in ♂]</td></tr><tr><td rowspan="1" colspan="1">P3</td><td rowspan="1" colspan="1">0.1.123</td><td rowspan="1" colspan="1">1.221 [0.120 in ♂]</td></tr><tr><td rowspan="1" colspan="1">P4</td><td rowspan="1" colspan="1">0.1.123</td><td rowspan="1" colspan="1">1.121 [020 in ♂]</td></tr></tbody></table></table-wrap><p>P5 (Fig. <xref ref-type="fig" rid="F3">3C</xref>). Baseoendopod and exopod separate; anterior surface of both segments covered with spinules (ornamentation of exopod denser than that of baseoendopod). Baseoendopod with one bare basal seta arising from a short and thick setophore; endopodal lobe reaching to proximal fifth of exopod, bearing five bipinnate setae, outermost shortest. Exopod oval-shaped, ~1.8 × as long as wide, bearing one bare and five pinnate setae, of which bare one longest and located terminally.</p><p>Male (based on the paratypes). Body (Fig. <xref ref-type="fig" rid="F1">1D</xref>) smaller than female. Body length 349–400 μm (<italic>n</italic> = 3; measured in the same way as in females), maximum width 148 µm at posterior margin of cephalothorax. Sexual dimorphism present in genital segmentation, antennule, P2–<abbrev xmlns:xlink="http://www.w3.org/1999/xlink" xlink:title="sixth thoracopod" id="ABBRID0EBSAE" xlink:type="simple">P6</abbrev>.</p><p>Urosome (Fig. <xref ref-type="fig" rid="F3">3D</xref>) narrower than in female, 6-segmented; genital somite and ﬁrst abdominal somite completely separate. Second to fourth abdominal somites with a row of strong spinules along posteroventral margins. Caudal rami as in female.</p><p>Antennule (Fig. <xref ref-type="fig" rid="F5">5A</xref>) 8-segmented, subchirocer, geniculate between segments 5 and 6. First segment as in females; second segment with nine setae, including two pinnate; fifth segment swollen (Fig. <xref ref-type="fig" rid="F5">5a</xref>); eighth segment triangular. Armature formula: 1-[1], 2-[9], 3-[8], 4-[2], 5-[9 + 2 pinnate + 2 modified + 2 teethlike elements + (1 + <abbrev xmlns:xlink="http://www.w3.org/1999/xlink" xlink:title="aesthetasc" id="ABBRID0EVSAE" xlink:type="simple">ae</abbrev>)], 6-[3 elements], 7-[1], 8-[8 + <abbrev xmlns:xlink="http://www.w3.org/1999/xlink" xlink:title="acrothek composed of one aesthetasc and two setae" id="ABBRID0EZSAE" xlink:type="simple">acro</abbrev>].</p><fig id="F5" position="float" orientation="portrait"><object-id xmlns:xlink="http://www.w3.org/1999/xlink" content-type="doi" xlink:type="simple">10.3897/zookeys.1251.160858.figure5</object-id><object-id xmlns:xlink="http://www.w3.org/1999/xlink" content-type="arpha" xlink:type="simple">8FF8FE4B-1B14-595E-B30E-F41841FDBA9B</object-id><label>Figure 5.</label><caption><p><italic><tp:taxon-name><tp:taxon-name-part taxon-name-part-type="genus" reg="Pseudonychocamptus">Pseudonychocamptus</tp:taxon-name-part> <tp:taxon-name-part taxon-name-part-type="species" reg="setadefectus">setadefectus</tp:taxon-name-part></tp:taxon-name></italic> sp. nov. Paratype (<abbrev xmlns:xlink="http://www.w3.org/1999/xlink" xlink:title="Marine Biodiversity Institute of Korea" id="ABBRID0EQTAE" xlink:type="simple">MABIK</abbrev> CR00258876), male. A. Antennule a Fifth segment of antennule, inner; B. P2 endopod, anterior; C. P3, anterior; D. P4, anterior. Scale bars are in μm.</p></caption><graphic xmlns:xlink="http://www.w3.org/1999/xlink" xlink:href="zookeys-1251-323_article-160858__-g005.jpg" position="float" orientation="portrait" xlink:type="simple" id="oo_1416409.jpg"><uri content-type="original_file" xlink:type="simple">https://binary.pensoft.net/fig/1416409</uri></graphic></fig><p>Swimming legs. <abbrev xmlns:xlink="http://www.w3.org/1999/xlink" xlink:title="first thoracopod" id="ABBRID0E2TAE" xlink:type="simple">P1</abbrev> and P2 similar to those of female, except for P2 <abbrev xmlns:xlink="http://www.w3.org/1999/xlink" xlink:title="endopod" id="ABBRID0E6TAE" xlink:type="simple">enp</abbrev>-1 and <abbrev xmlns:xlink="http://www.w3.org/1999/xlink" xlink:title="endopod" id="ABBRID0EDUAE" xlink:type="simple">enp</abbrev>-2 subequal in length (<abbrev xmlns:xlink="http://www.w3.org/1999/xlink" xlink:title="endopod" id="ABBRID0EHUAE" xlink:type="simple">enp</abbrev>-2 relatively shorter than that of female), with one inner and two apical setae (Fig. <xref ref-type="fig" rid="F5">5B</xref>).</p><p>P3 and P4 (Fig. <xref ref-type="fig" rid="F5">5C, D</xref>). Exopods more robust than those of females. P3 <abbrev xmlns:xlink="http://www.w3.org/1999/xlink" xlink:title="exopod" id="ABBRID0EVUAE" xlink:type="simple">exp</abbrev>-3 considerably shorter, with thicker spines. P3 endopod not reaching to distal margin of <abbrev xmlns:xlink="http://www.w3.org/1999/xlink" xlink:title="exopod" id="ABBRID0EZUAE" xlink:type="simple">exp</abbrev>-2; <abbrev xmlns:xlink="http://www.w3.org/1999/xlink" xlink:title="endopod" id="ABBRID0E4UAE" xlink:type="simple">enp</abbrev>-1 without inner seta; <abbrev xmlns:xlink="http://www.w3.org/1999/xlink" xlink:title="endopod" id="ABBRID0EBVAE" xlink:type="simple">enp</abbrev>-2 with one inner and two apical setae and one anterior tube pore; outer lateral margin produced into a short apophysis bearing distal cuspidate tip; coarse spinules present near at base of apophysis. P4 endopod reduced, 1-segmented, with two apical setae and one anterior tube pore.</p><p>P5 (Fig. <xref ref-type="fig" rid="F3">3D, E</xref>). Left and right baseoendopods fused medially, each with one outer basal seta; endopodal lobe vestigial, represented by two bare setae; posterior margin with two tube pores. Exopod 1-segmented, oblong, with one inner, one apical and two outer setae; inner seta shortest; spinules present on outer margin and anterior surface.</p><p><abbrev xmlns:xlink="http://www.w3.org/1999/xlink" xlink:title="sixth thoracopod" id="ABBRID0ENVAE" xlink:type="simple">P6</abbrev> (Fig. <xref ref-type="fig" rid="F3">3D</xref>) asymmetrical, one side functional, the other fused to somite; outer sides of both plates produced into cylindrical processes, each bearing one inner pinnate and one outer bare seta.</p></tp:treatment-sec><tp:treatment-sec sec-type="variability" id="SECID0EVVAE"><title>Variability.</title><p>Morphological variation was observed in the armature formula of the thoracopods in <italic><tp:taxon-name><tp:taxon-name-part taxon-name-part-type="genus" reg="Pseudonychocamptus">P.</tp:taxon-name-part> <tp:taxon-name-part taxon-name-part-type="species" reg="setadefectus">setadefectus</tp:taxon-name-part></tp:taxon-name></italic> sp. nov. In females, the P2 <abbrev xmlns:xlink="http://www.w3.org/1999/xlink" xlink:title="endopod" id="ABBRID0EGWAE" xlink:type="simple">enp</abbrev>-2 typically bears two inner setae; however, in one of the five specimens examined, three inner setae were present.</p></tp:treatment-sec><tp:treatment-sec sec-type="etymology" id="SECID0EKWAE"><title>Etymology.</title><p>The species name <italic><tp:taxon-name><tp:taxon-name-part taxon-name-part-type="genus" reg="Pseudonychocamptus"/><tp:taxon-name-part taxon-name-part-type="species" reg="setadefectus">setadefectus</tp:taxon-name-part></tp:taxon-name></italic> is derived from the Latin words <italic>seta</italic> (bristle) and <italic>defectus</italic> (lacking, missing), referring to the absence of the proximal endite bearing a seta of maxilla—a distinguishing feature of this species among its congeners. It is an adjective in the singular nominative, gender masculine.</p></tp:treatment-sec><tp:treatment-sec sec-type="remarks" id="SECID0E5WAE"><title>Remarks.</title><p>Species of the genus <italic><tp:taxon-name><tp:taxon-name-part taxon-name-part-type="genus" reg="Pseudonychocamptus">Pseudonychocamptus</tp:taxon-name-part></tp:taxon-name></italic> exhibit marked sexual dimorphism, particularly in the following: the inner seta on P3–P4 <abbrev xmlns:xlink="http://www.w3.org/1999/xlink" xlink:title="endopod" id="ABBRID0ELXAE" xlink:type="simple">enp</abbrev>-1, present in females, is absent in males; and the two-segmented P4 endopod in females is reduced to a single segment bearing two setae in males. Notably, the latter trait represents the most prominent apomorphy of the genus (<xref ref-type="bibr" rid="B28">Huys and Lee 2009</xref>). The newly discovered species from Korea exhibits both of these sexually dimorphic characteristics, thereby supporting its assignment to this genus.</p><p>The most distinctive feature of <italic><tp:taxon-name><tp:taxon-name-part taxon-name-part-type="genus" reg="Pseudonychocamptus">P.</tp:taxon-name-part> <tp:taxon-name-part taxon-name-part-type="species" reg="setadefectus">setadefectus</tp:taxon-name-part></tp:taxon-name></italic> sp. nov., which sets it apart from its six congeners, is the presence of only two endites on the maxilla, lacking the proximal endite represented by a single seta that is present in all other species of the genus. This condition represents a unique and highly unusual trait within <italic><tp:taxon-name><tp:taxon-name-part taxon-name-part-type="genus" reg="Pseudonychocamptus">Pseudonychocamptus</tp:taxon-name-part></tp:taxon-name></italic>.</p><p>The new species, <italic><tp:taxon-name><tp:taxon-name-part taxon-name-part-type="genus" reg="Pseudonychocamptus">P.</tp:taxon-name-part> <tp:taxon-name-part taxon-name-part-type="species" reg="setadefectus">setadefectus</tp:taxon-name-part></tp:taxon-name></italic> sp. nov., shares the presence of two inner setae on the female P3 <abbrev xmlns:xlink="http://www.w3.org/1999/xlink" xlink:title="endopod" id="ABBRID0EUYAE" xlink:type="simple">enp</abbrev>-2 with four of the six valid species in the genus. These species are <italic><tp:taxon-name><tp:taxon-name-part taxon-name-part-type="genus" reg="Pseudonychocamptus">P.</tp:taxon-name-part> <tp:taxon-name-part taxon-name-part-type="species" reg="abbreviatus">abbreviatus</tp:taxon-name-part></tp:taxon-name></italic> (Sars G.O., 1920), <italic><tp:taxon-name><tp:taxon-name-part taxon-name-part-type="genus" reg="Pseudonychocamptus">P.</tp:taxon-name-part> <tp:taxon-name-part taxon-name-part-type="species" reg="colomboi">colomboi</tp:taxon-name-part></tp:taxon-name></italic> Ceccherelli, 1988, <italic><tp:taxon-name><tp:taxon-name-part taxon-name-part-type="genus" reg="Pseudonychocamptus">P.</tp:taxon-name-part> <tp:taxon-name-part taxon-name-part-type="species" reg="marinovi">marinovi</tp:taxon-name-part></tp:taxon-name></italic> Apostolov &amp; Petkovski, 1980, and <italic><tp:taxon-name><tp:taxon-name-part taxon-name-part-type="genus" reg="Pseudonychocamptus">P.</tp:taxon-name-part> <tp:taxon-name-part taxon-name-part-type="species" reg="proximus">proximus</tp:taxon-name-part></tp:taxon-name></italic> (Sars G.O., 1908). Conversely, <italic><tp:taxon-name><tp:taxon-name-part taxon-name-part-type="genus" reg="Pseudonychocamptus">P.</tp:taxon-name-part> <tp:taxon-name-part taxon-name-part-type="species" reg="koreni">koreni</tp:taxon-name-part></tp:taxon-name></italic> (Boeck, 1873) and <italic><tp:taxon-name><tp:taxon-name-part taxon-name-part-type="genus" reg="Pseudonychocamptus">P.</tp:taxon-name-part> <tp:taxon-name-part taxon-name-part-type="species" reg="spinifer">spinifer</tp:taxon-name-part></tp:taxon-name></italic> Lang, 1965 possess only one inner seta on the female P3 <abbrev xmlns:xlink="http://www.w3.org/1999/xlink" xlink:title="endopod" id="ABBRID0E11AE" xlink:type="simple">enp</abbrev>-2. Among these, <italic><tp:taxon-name><tp:taxon-name-part taxon-name-part-type="genus" reg="Pseudonychocamptus">P.</tp:taxon-name-part> <tp:taxon-name-part taxon-name-part-type="species" reg="setadefectus">setadefectus</tp:taxon-name-part></tp:taxon-name></italic> sp. nov. is most similar to <italic><tp:taxon-name><tp:taxon-name-part taxon-name-part-type="genus" reg="Pseudonychocamptus">P.</tp:taxon-name-part> <tp:taxon-name-part taxon-name-part-type="species" reg="colomboi">colomboi</tp:taxon-name-part></tp:taxon-name></italic> in that the male P2–P3 <abbrev xmlns:xlink="http://www.w3.org/1999/xlink" xlink:title="endopod" id="ABBRID0EU2AE" xlink:type="simple">enp</abbrev>-2 bears only a single seta. It should be noted, however, that the male of <italic><tp:taxon-name><tp:taxon-name-part taxon-name-part-type="genus" reg="Pseudonychocamptus">P.</tp:taxon-name-part> <tp:taxon-name-part taxon-name-part-type="species" reg="marinovi">marinovi</tp:taxon-name-part></tp:taxon-name></italic> has not yet been described. Previous studies (e.g., <xref ref-type="bibr" rid="B5">Ceccherelli 1988</xref>; <xref ref-type="bibr" rid="B28">Huys and Lee 2009</xref>) indicate that <italic><tp:taxon-name><tp:taxon-name-part taxon-name-part-type="genus" reg="Pseudonychocamptus">P.</tp:taxon-name-part> <tp:taxon-name-part taxon-name-part-type="species" reg="marinovi">marinovi</tp:taxon-name-part></tp:taxon-name></italic> can be distinguished from the other three species (<italic><tp:taxon-name><tp:taxon-name-part taxon-name-part-type="genus" reg="Pseudonychocamptus">P.</tp:taxon-name-part> <tp:taxon-name-part taxon-name-part-type="species" reg="abbreviatus">abbreviatus</tp:taxon-name-part></tp:taxon-name></italic>, <italic><tp:taxon-name><tp:taxon-name-part taxon-name-part-type="genus" reg="Pseudonychocamptus">P.</tp:taxon-name-part> <tp:taxon-name-part taxon-name-part-type="species" reg="colomboi">colomboi</tp:taxon-name-part></tp:taxon-name></italic>, and <italic><tp:taxon-name><tp:taxon-name-part taxon-name-part-type="genus" reg="Pseudonychocamptus">P.</tp:taxon-name-part> <tp:taxon-name-part taxon-name-part-type="species" reg="proximus">proximus</tp:taxon-name-part></tp:taxon-name></italic>) by the broader than long caudal rami.</p><p>Although the morphological differences between females of <italic><tp:taxon-name><tp:taxon-name-part taxon-name-part-type="genus" reg="Pseudonychocamptus">P.</tp:taxon-name-part> <tp:taxon-name-part taxon-name-part-type="species" reg="setadefectus">setadefectus</tp:taxon-name-part></tp:taxon-name></italic> sp. nov. and <italic><tp:taxon-name><tp:taxon-name-part taxon-name-part-type="genus" reg="Pseudonychocamptus">P.</tp:taxon-name-part> <tp:taxon-name-part taxon-name-part-type="species" reg="colomboi">colomboi</tp:taxon-name-part></tp:taxon-name></italic> are relatively subtle, the new Korean species can be readily distinguished by several characters. The fourth outermost seta on the P5 exopod is ~1.5 × longer than the third outermost seta in <italic><tp:taxon-name><tp:taxon-name-part taxon-name-part-type="genus" reg="Pseudonychocamptus">P.</tp:taxon-name-part> <tp:taxon-name-part taxon-name-part-type="species" reg="setadefectus">setadefectus</tp:taxon-name-part></tp:taxon-name></italic> sp. nov. (Fig. <xref ref-type="fig" rid="F3">3C</xref>), whereas these setae are subequal in length in <italic><tp:taxon-name><tp:taxon-name-part taxon-name-part-type="genus" reg="Pseudonychocamptus">P.</tp:taxon-name-part> <tp:taxon-name-part taxon-name-part-type="species" reg="colomboi">colomboi</tp:taxon-name-part></tp:taxon-name></italic> (<xref ref-type="bibr" rid="B5">Ceccherelli 1988</xref>: fig. 8F). Additionally, the apical (basal) seta on the mandibular palp in <italic><tp:taxon-name><tp:taxon-name-part taxon-name-part-type="genus" reg="Pseudonychocamptus">P.</tp:taxon-name-part> <tp:taxon-name-part taxon-name-part-type="species" reg="setadefectus">setadefectus</tp:taxon-name-part></tp:taxon-name></italic> sp. nov. is 1.7–1.8 × as long as the total length of the palp (Fig. <xref ref-type="fig" rid="F3">3D</xref>), compared to <italic><tp:taxon-name><tp:taxon-name-part taxon-name-part-type="genus" reg="Pseudonychocamptus">P.</tp:taxon-name-part> <tp:taxon-name-part taxon-name-part-type="species" reg="colomboi">colomboi</tp:taxon-name-part></tp:taxon-name></italic>, in which it exceeds twice the palp length (<xref ref-type="bibr" rid="B5">Ceccherelli 1988</xref>: fig. 7H). In males, the P5 exopod of <italic><tp:taxon-name><tp:taxon-name-part taxon-name-part-type="genus" reg="Pseudonychocamptus">P.</tp:taxon-name-part> <tp:taxon-name-part taxon-name-part-type="species" reg="setadefectus">setadefectus</tp:taxon-name-part></tp:taxon-name></italic> sp. nov. possesses an inner seta (Fig. <xref ref-type="fig" rid="F3">3D</xref>), which is absent in <italic><tp:taxon-name><tp:taxon-name-part taxon-name-part-type="genus" reg="Pseudonychocamptus">P.</tp:taxon-name-part> <tp:taxon-name-part taxon-name-part-type="species" reg="colomboi">colomboi</tp:taxon-name-part></tp:taxon-name></italic> (<xref ref-type="bibr" rid="B5">Ceccherelli 1988</xref>: fig. 9G). Furthermore, the <abbrev xmlns:xlink="http://www.w3.org/1999/xlink" xlink:title="sixth thoracopod" id="ABBRID0EKBAG" xlink:type="simple">P6</abbrev> is asymmetrical in <italic><tp:taxon-name><tp:taxon-name-part taxon-name-part-type="genus" reg="Pseudonychocamptus">P.</tp:taxon-name-part> <tp:taxon-name-part taxon-name-part-type="species" reg="setadefectus">setadefectus</tp:taxon-name-part></tp:taxon-name></italic> sp. nov. (Fig. <xref ref-type="fig" rid="F3">3D</xref>), whereas it is symmetrical in <italic><tp:taxon-name><tp:taxon-name-part taxon-name-part-type="genus" reg="Pseudonychocamptus">P.</tp:taxon-name-part> <tp:taxon-name-part taxon-name-part-type="species" reg="colomboi">colomboi</tp:taxon-name-part></tp:taxon-name></italic> (<xref ref-type="bibr" rid="B5">Ceccherelli 1988</xref>: fig. 9A).</p><p>In addition to the aforementioned differences, several minor features further distinguish <italic><tp:taxon-name><tp:taxon-name-part taxon-name-part-type="genus" reg="Pseudonychocamptus">P.</tp:taxon-name-part> <tp:taxon-name-part taxon-name-part-type="species" reg="setadefectus">setadefectus</tp:taxon-name-part></tp:taxon-name></italic> sp. nov. from <italic><tp:taxon-name><tp:taxon-name-part taxon-name-part-type="genus" reg="Pseudonychocamptus">P.</tp:taxon-name-part> <tp:taxon-name-part taxon-name-part-type="species" reg="colomboi">colomboi</tp:taxon-name-part></tp:taxon-name></italic>: the maxillary endopod bears four setae in <italic><tp:taxon-name><tp:taxon-name-part taxon-name-part-type="genus" reg="Pseudonychocamptus">P.</tp:taxon-name-part> <tp:taxon-name-part taxon-name-part-type="species" reg="setadefectus">setadefectus</tp:taxon-name-part></tp:taxon-name></italic> sp. nov., but three in <italic><tp:taxon-name><tp:taxon-name-part taxon-name-part-type="genus" reg="Pseudonychocamptus">P.</tp:taxon-name-part> <tp:taxon-name-part taxon-name-part-type="species" reg="colomboi">colomboi</tp:taxon-name-part></tp:taxon-name></italic>; the maxillipedal claw is accompanied by two accessory setae in the new species, versus one in <italic><tp:taxon-name><tp:taxon-name-part taxon-name-part-type="genus" reg="Pseudonychocamptus">P.</tp:taxon-name-part> <tp:taxon-name-part taxon-name-part-type="species" reg="colomboi">colomboi</tp:taxon-name-part></tp:taxon-name></italic>; the inner setae on the female P2 <abbrev xmlns:xlink="http://www.w3.org/1999/xlink" xlink:title="endopod" id="ABBRID0EFEAG" xlink:type="simple">enp</abbrev>-2 differ in relative length—the distal seta is ~2 × as long as the proximal in <italic><tp:taxon-name><tp:taxon-name-part taxon-name-part-type="genus" reg="Pseudonychocamptus">P.</tp:taxon-name-part> <tp:taxon-name-part taxon-name-part-type="species" reg="setadefectus">setadefectus</tp:taxon-name-part></tp:taxon-name></italic> sp. nov., whereas their length ratio is ~3:1 in <italic><tp:taxon-name><tp:taxon-name-part taxon-name-part-type="genus" reg="Pseudonychocamptus">P.</tp:taxon-name-part> <tp:taxon-name-part taxon-name-part-type="species" reg="colomboi">colomboi</tp:taxon-name-part></tp:taxon-name></italic>; all setae, except for the longest apical seta, on the female P5 exopod are ornamented in <italic><tp:taxon-name><tp:taxon-name-part taxon-name-part-type="genus" reg="Pseudonychocamptus">P.</tp:taxon-name-part> <tp:taxon-name-part taxon-name-part-type="species" reg="setadefectus">setadefectus</tp:taxon-name-part></tp:taxon-name></italic> sp. nov., but all are bare in <italic><tp:taxon-name><tp:taxon-name-part taxon-name-part-type="genus" reg="Pseudonychocamptus">P.</tp:taxon-name-part> <tp:taxon-name-part taxon-name-part-type="species" reg="colomboi">colomboi</tp:taxon-name-part></tp:taxon-name></italic>; the two setae of the female <abbrev xmlns:xlink="http://www.w3.org/1999/xlink" xlink:title="sixth thoracopod" id="ABBRID0EVFAG" xlink:type="simple">P6</abbrev> differ in length by more than twofold in <italic><tp:taxon-name><tp:taxon-name-part taxon-name-part-type="genus" reg="Pseudonychocamptus">P.</tp:taxon-name-part> <tp:taxon-name-part taxon-name-part-type="species" reg="setadefectus">setadefectus</tp:taxon-name-part></tp:taxon-name></italic> sp. nov., but they are subequal in <italic><tp:taxon-name><tp:taxon-name-part taxon-name-part-type="genus" reg="Pseudonychocamptus">P.</tp:taxon-name-part> <tp:taxon-name-part taxon-name-part-type="species" reg="colomboi">colomboi</tp:taxon-name-part></tp:taxon-name></italic>; the male P2 <abbrev xmlns:xlink="http://www.w3.org/1999/xlink" xlink:title="endopod" id="ABBRID0EPGAG" xlink:type="simple">enp</abbrev>-1 and <abbrev xmlns:xlink="http://www.w3.org/1999/xlink" xlink:title="endopod" id="ABBRID0ETGAG" xlink:type="simple">enp</abbrev>-2 are subequal in length in <italic><tp:taxon-name><tp:taxon-name-part taxon-name-part-type="genus" reg="Pseudonychocamptus">P.</tp:taxon-name-part> <tp:taxon-name-part taxon-name-part-type="species" reg="setadefectus">setadefectus</tp:taxon-name-part></tp:taxon-name></italic> sp. nov., whereas the <abbrev xmlns:xlink="http://www.w3.org/1999/xlink" xlink:title="endopod" id="ABBRID0ECHAG" xlink:type="simple">enp</abbrev>-2 is slightly shorter in <italic><tp:taxon-name><tp:taxon-name-part taxon-name-part-type="genus" reg="Pseudonychocamptus">P.</tp:taxon-name-part> <tp:taxon-name-part taxon-name-part-type="species" reg="colomboi">colomboi</tp:taxon-name-part></tp:taxon-name></italic>; and <italic><tp:taxon-name><tp:taxon-name-part taxon-name-part-type="genus" reg="Pseudonychocamptus">P.</tp:taxon-name-part> <tp:taxon-name-part taxon-name-part-type="species" reg="setadefectus">setadefectus</tp:taxon-name-part></tp:taxon-name></italic> sp. nov. possesses a single pair of sensilla near the apex of the rostrum, compared to two pairs in <italic><tp:taxon-name><tp:taxon-name-part taxon-name-part-type="genus" reg="Pseudonychocamptus">P.</tp:taxon-name-part> <tp:taxon-name-part taxon-name-part-type="species" reg="colomboi">colomboi</tp:taxon-name-part></tp:taxon-name></italic>.</p><sec sec-type="﻿Genus Heterolaophonte Lang, 1948" id="SECID0EHIAG"><title>﻿Genus <italic><tp:taxon-name><tp:taxon-name-part taxon-name-part-type="genus" reg="Heterolaophonte">Heterolaophonte</tp:taxon-name-part></tp:taxon-name></italic> Lang, 1948</title></sec></tp:treatment-sec><tp:treatment-sec><!--Section generated to contain objects referenced in tp:taxon-treatment.--><fig id="F1" position="float" orientation="portrait"><object-id xmlns:xlink="http://www.w3.org/1999/xlink" content-type="doi" xlink:type="simple">10.3897/zookeys.1251.160858.figure1</object-id><object-id xmlns:xlink="http://www.w3.org/1999/xlink" content-type="arpha" xlink:type="simple">01E8EAAD-FC1D-53C7-8098-8A04EA675644</object-id><label>Figure 1..</label><caption><p><italic><tp:taxon-name><tp:taxon-name-part taxon-name-part-type="genus" reg="Pseudonychocamptus">Pseudonychocamptus</tp:taxon-name-part> <tp:taxon-name-part taxon-name-part-type="species" reg="setadefectus">setadefectus</tp:taxon-name-part></tp:taxon-name></italic> sp. nov. Holotype (<abbrev xmlns:xlink="http://www.w3.org/1999/xlink" xlink:title="Marine Biodiversity Institute of Korea" id="ABBRID0EHAAE" xlink:type="simple">MABIK</abbrev> CR00258872), female: A. Habitus, dorsal; B. Rostrum, dorsal, and inset showing enlarged surface ornamentation on cephalothorax; C. Rostrum, ventral; Paratype (<abbrev xmlns:xlink="http://www.w3.org/1999/xlink" xlink:title="Marine Biodiversity Institute of Korea" id="ABBRID0ELAAE" xlink:type="simple">MABIK</abbrev> CR00258873), male: D. Habitus, dorsal. Scale bars are in μm.</p></caption><graphic xmlns:xlink="http://www.w3.org/1999/xlink" xlink:href="zookeys-1251-323_article-160858__-g001.jpg" position="float" orientation="portrait" xlink:type="simple" id="oo_1416405.jpg"><uri content-type="original_file" xlink:type="simple">https://binary.pensoft.net/fig/1416405</uri></graphic></fig></tp:treatment-sec><ref-list><ref id="B28"><mixed-citation xmlns:xlink="http://www.w3.org/1999/xlink" xlink:type="simple"><person-group><name name-style="western"><surname>Huys</surname><given-names>R</given-names></name><name name-style="western"><surname>Lee</surname><given-names>W</given-names></name></person-group> (<year>2009</year>) <article-title>Proposal of <italic><tp:taxon-name><tp:taxon-name-part taxon-name-part-type="genus">Marbefia</tp:taxon-name-part></tp:taxon-name></italic>, gen. n. and <italic><tp:taxon-name><tp:taxon-name-part taxon-name-part-type="genus">Inermiphonte</tp:taxon-name-part></tp:taxon-name></italic>, gen. n., including updated keys to the species of <italic><tp:taxon-name><tp:taxon-name-part taxon-name-part-type="genus">Pseudonychocamptus</tp:taxon-name-part></tp:taxon-name></italic> Lang, 1944 and <italic><tp:taxon-name><tp:taxon-name-part taxon-name-part-type="genus">Paralaophonte</tp:taxon-name-part></tp:taxon-name></italic> Lang, 1948 (<tp:taxon-name><tp:taxon-name-part taxon-name-part-type="subclass">Copepoda</tp:taxon-name-part></tp:taxon-name>, <tp:taxon-name><tp:taxon-name-part taxon-name-part-type="order">Harpacticoida</tp:taxon-name-part></tp:taxon-name>, <tp:taxon-name><tp:taxon-name-part taxon-name-part-type="family">Laophontidae</tp:taxon-name-part></tp:taxon-name>).</article-title><source>ZooKeys</source><volume>23</volume>: <fpage>1</fpage>–<lpage>38</lpage>. <ext-link xlink:href="10.3897/zookeys.23.168" ext-link-type="doi" xlink:type="simple">https://doi.org/10.3897/zookeys.23.168</ext-link></mixed-citation></ref><ref id="B5"><mixed-citation xmlns:xlink="http://www.w3.org/1999/xlink" xlink:type="simple"><person-group><name name-style="western"><surname>Ceccherelli</surname><given-names>VU</given-names></name></person-group> (<year>1988</year>) <article-title>Trois nouvelles espèces de Copépodes Harpacticoïdes des lagunes de l’Adriatique du Nord, Italie [Three new species of Harpacticoids Copepods from North Adriatic lagoon, Italy].</article-title><source>Vie et Milieu / Life &amp; Environment</source><volume>38</volume>(<issue>2</issue>): <fpage>155</fpage>–<lpage>171</lpage>.</mixed-citation></ref></ref-list></tp:taxon-treatment>
