# Supplementary material for: ﻿Discovery of Laophontidae (Copepoda, Harpacticoida) from marine plastic debris: Pseudonychocamptus setadefectus sp. nov. and Heterolaophonte discophora (Willey, 1929)
Source: Zookeys. 2025 Sep 15;1251:323–52. doi: 10.3897/zookeys.1251.160858 (PMC12455218; doi:10.3897/zookeys.1251.160858)
Supplement: XML Treatment for Heterolaophonte discophora [file zookeys.1251.160858-treatment2.xml]

<!DOCTYPE tp:taxon-treatment
  PUBLIC "-//TaxonX//DTD Taxonomic Treatment Publishing DTD v0 20100105//EN" "tax-treatment-NSO.dtd">
<tp:taxon-treatment xmlns:tp="http://www.plazi.org/taxpub"><tp:treatment-meta><kwd-group><label>Taxon classification</label><kwd>
              <named-content content-type="kingdom">Animalia</named-content>
            </kwd><kwd>
              <named-content content-type="order">Harpacticoida</named-content>
            </kwd><kwd>
              <named-content content-type="family">Laophontidae</named-content>
            </kwd></kwd-group><mixed-citation publication-type="journal"><person-group><name><surname>Cho</surname><given-names>Kyuhee</given-names></name><name><surname>Kim</surname><given-names>Jong Guk</given-names></name><name><surname>Lee</surname><given-names>Jimin</given-names></name></person-group><article-title>﻿Discovery of <tp:taxon-name><tp:taxon-name-part taxon-name-part-type="family">Laophontidae</tp:taxon-name-part></tp:taxon-name> (<tp:taxon-name><tp:taxon-name-part taxon-name-part-type="subclass">Copepoda</tp:taxon-name-part></tp:taxon-name>, <tp:taxon-name><tp:taxon-name-part taxon-name-part-type="order">Harpacticoida</tp:taxon-name-part></tp:taxon-name>) from marine plastic debris: <italic><tp:taxon-name><tp:taxon-name-part taxon-name-part-type="genus" reg="Pseudonychocamptus">Pseudonychocamptus</tp:taxon-name-part> <tp:taxon-name-part taxon-name-part-type="species" reg="setadefectus">setadefectus</tp:taxon-name-part></tp:taxon-name></italic> sp. nov. and <italic><tp:taxon-name><tp:taxon-name-part taxon-name-part-type="genus" reg="Heterolaophonte">Heterolaophonte</tp:taxon-name-part> <tp:taxon-name-part taxon-name-part-type="species" reg="discophora">discophora</tp:taxon-name-part></tp:taxon-name></italic> (Willey, 1929)</article-title><source>Zookeys</source><day>15</day><month>09</month><year>2025</year><volume>1251</volume><fpage>323</fpage><lpage>352</lpage><pub-id pub-id-type="doi">10.3897/zookeys.1251.160858</pub-id></mixed-citation></tp:treatment-meta><tp:nomenclature><label>﻿</label><tp:taxon-name><object-id xmlns:xlink="http://www.w3.org/1999/xlink" content-type="arpha" xlink:type="simple">D4452754-2E3A-5569-872A-9A0EE2E42F0C</object-id>
            <tp:taxon-name-part taxon-name-part-type="genus" reg="Heterolaophonte">Heterolaophonte</tp:taxon-name-part>
            <tp:taxon-name-part taxon-name-part-type="species" reg="discophora">discophora</tp:taxon-name-part>
          </tp:taxon-name><tp:taxon-authority>(Willey, 1929)</tp:taxon-authority><xref ref-type="fig" rid="F6">Figs 6</xref><xref ref-type="fig" rid="F7">, 7</xref><xref ref-type="fig" rid="F8">, 8</xref><xref ref-type="fig" rid="F9">, 9</xref><tp:nomenclature-citation-list><tp:nomenclature-citation><tp:taxon-name>
                <tp:taxon-name-part taxon-name-part-type="genus" reg="Laophonte">Laophonte</tp:taxon-name-part> <tp:taxon-name-part taxon-name-part-type="species" reg="discophora">discophora</tp:taxon-name-part></tp:taxon-name><comment>Willey, 1929: 531, Abb. 2, 3, 6; Willey 1930: 607, pl. XVIII, figs 16~18 (cited from <xref ref-type="bibr" rid="B31">Itô 1974</xref>); <xref ref-type="bibr" rid="B55">Willey 1931</xref>: 5.</comment></tp:nomenclature-citation><tp:nomenclature-citation><tp:taxon-name>
                <tp:taxon-name-part taxon-name-part-type="genus" reg="Heterolaophonte">Heterolaophonte</tp:taxon-name-part> <tp:taxon-name-part taxon-name-part-type="species" reg="discophora">discophora</tp:taxon-name-part></tp:taxon-name><comment>Lang, 1948: 1375, fig. 557-1; <xref ref-type="bibr" rid="B41">Lang 1965</xref>: 480, figs 262–265; <xref ref-type="bibr" rid="B31">Itô 1974</xref>: 628–638, figs 42–47; <xref ref-type="bibr" rid="B48">Song 2000</xref>: 83–86, fig. 25; <xref ref-type="bibr" rid="B35">Kim 2013</xref>: 25–27, fig. 9.</comment></tp:nomenclature-citation><tp:nomenclature-citation><tp:taxon-name>
                <tp:taxon-name-part taxon-name-part-type="genus" reg="Heterolaophonte">Heterolaophonte</tp:taxon-name-part> <tp:taxon-name-part taxon-name-part-type="species" reg="rotundipes">rotundipes</tp:taxon-name-part></tp:taxon-name><comment>Chappuis, 1958: 420, figs 23–34.</comment></tp:nomenclature-citation></tp:nomenclature-citation-list></tp:nomenclature><tp:treatment-sec sec-type="material" id="SECID0EHMAG"><title>Material examined.</title><p>(1) • Gohado (<named-content xmlns:xlink="http://www.w3.org/1999/xlink" content-type="dwc:verbatimCoordinates" xlink:type="simple"><named-content content-type="geo-json" specific-use="{&#34;type&#34;:&#34;Point&#34;,&#34;coordinates&#34;:[126.372883,34.765567]}" id="NCID0EQMAG" xlink:type="simple">34°45'56.04"N, 126°22'22.38"E</named-content></named-content>), Mokpo, Jeollanam-do, marine rope debris; 01 April 2021; leg. OH Yu, SL Kim and SM Kang: 1♀ (MinRB-Hr105-L001), 3♀♀ (<abbrev xmlns:xlink="http://www.w3.org/1999/xlink" xlink:title="Marine Biodiversity Institute of Korea" id="ABBRID0EVMAG" xlink:type="simple">MABIK</abbrev> CR00258880), 1♂ (MinRB-Hr105-L002) and 3♂♂ (<abbrev xmlns:xlink="http://www.w3.org/1999/xlink" xlink:title="Marine Biodiversity Institute of Korea" id="ABBRID0EZMAG" xlink:type="simple">MABIK</abbrev> CR00258881), preserved separately in a vial with 95% ethanol; 1♀ (MinRB-Hr105-S003), 2♀♀ (<abbrev xmlns:xlink="http://www.w3.org/1999/xlink" xlink:title="Marine Biodiversity Institute of Korea" id="ABBRID0E4MAG" xlink:type="simple">MABIK</abbrev> CR00258882–00258883), 1♂ (<abbrev xmlns:xlink="http://www.w3.org/1999/xlink" xlink:title="Marine Interstitial fauna Resources Bank" id="ABBRID0EBNAG" xlink:type="simple">MInRB</abbrev>-Hr105-S006) and 2♂♂ (<abbrev xmlns:xlink="http://www.w3.org/1999/xlink" xlink:title="Marine Biodiversity Institute of Korea" id="ABBRID0EFNAG" xlink:type="simple">MABIK</abbrev> CR00258884–00258885), each dissected and mounted on 1 or 2 H-S slides.</p><p>(2) • Naechi Beach (<named-content xmlns:xlink="http://www.w3.org/1999/xlink" content-type="dwc:verbatimCoordinates" xlink:type="simple"><named-content content-type="geo-json" specific-use="{&#34;type&#34;:&#34;Point&#34;,&#34;coordinates&#34;:[126.001578,34.888317]}" id="NCID0EONAG" xlink:type="simple">34°53'17.94"N, 126°00'05.68"E</named-content></named-content>), Sinan, Jeollanam-do, expanded polystyrene buoy; 14 September 2022; leg. GH Han: 1♀ (<abbrev xmlns:xlink="http://www.w3.org/1999/xlink" xlink:title="Marine Biodiversity Institute of Korea" id="ABBRID0ETNAG" xlink:type="simple">MABIK</abbrev> CR00258877), dissected and mounted on 2 H-S slides. • Same locality, fishing net; 01 February 2024; leg. SL Kim and SJ Gwak: 5♀♀ (MinRB-Hr105-L003), preserved in a vial with 95% ethanol.</p><p>(3) • Masan-ri (<named-content xmlns:xlink="http://www.w3.org/1999/xlink" content-type="dwc:verbatimCoordinates" xlink:type="simple"><named-content content-type="geo-json" specific-use="{&#34;type&#34;:&#34;Point&#34;,&#34;coordinates&#34;:[129.484875,36.016386]}" id="NCID0E3NAG" xlink:type="simple">36°00'58.99"N, 129°29'05.55"E</named-content></named-content>), Pohang, Gyeongsangbuk-do, green algae; 27 February 1997; leg. J Lee; 1♂ (MinRB-Hr105-L004), preserved in a vial with 95% ethanol. • Same area, coralline algae (<named-content xmlns:xlink="http://www.w3.org/1999/xlink" content-type="dwc:verbatimCoordinates" xlink:type="simple"><named-content content-type="geo-json" specific-use="{&#34;type&#34;:&#34;Point&#34;,&#34;coordinates&#34;:[129.482867,36.016639]}" id="NCID0EEOAG" xlink:type="simple">36°00'59.90"N, 129°28'58.32"E</named-content></named-content>); 23 April 2005; leg. J Lee: 1♀ (<abbrev xmlns:xlink="http://www.w3.org/1999/xlink" xlink:title="Marine Biodiversity Institute of Korea" id="ABBRID0EJOAG" xlink:type="simple">MABIK</abbrev> CR00258878, asymmetry in the number of setae on P2 <abbrev xmlns:xlink="http://www.w3.org/1999/xlink" xlink:title="endopod" id="ABBRID0ENOAG" xlink:type="simple">enp</abbrev>-2), dissected and mounted on 2 H-S slides and 1♀ (<abbrev xmlns:xlink="http://www.w3.org/1999/xlink" xlink:title="Marine Biodiversity Institute of Korea" id="ABBRID0EROAG" xlink:type="simple">MABIK</abbrev> CR00258879), preserved in a vial with 95% ethanol. • Same area (<named-content xmlns:xlink="http://www.w3.org/1999/xlink" content-type="dwc:verbatimCoordinates" xlink:type="simple"><named-content content-type="geo-json" specific-use="{&#34;type&#34;:&#34;Point&#34;,&#34;coordinates&#34;:[129.482867,36.016639]}" id="NCID0EYOAG" xlink:type="simple">36°00'59.90"N, 129°28'58.32"E</named-content></named-content>), coralline algae; 26 April 2005; leg. J Lee: 2♀♀ (MinRB-Hr105-L005, asymmetry in the number of setae on P2 <abbrev xmlns:xlink="http://www.w3.org/1999/xlink" xlink:title="endopod" id="ABBRID0E4OAG" xlink:type="simple">enp</abbrev>-2), preserved in a vial with 95% ethanol.</p></tp:treatment-sec><tp:treatment-sec sec-type="redescription" id="SECID0EBPAG"><title>Redescription.</title><p>Female. Body length 827–1,098 μm (<italic>n</italic> = 17; measured from anterior margin of rostrum to posterior margin of caudal rami). Habitus slender, cylindrical, and gradually tapering posteriorly in dorsal view, separation between prosome and urosome indistinct (Fig. <xref ref-type="fig" rid="F6">6A</xref>). Cephalothorax with diminutive spinules and several sensilla dorsally; posterior margin smooth, bearing several sensilla. Free pedigerous somites with diminutive spinular rows on dorsal surface, and one or two rows of spinules and several sensilla along posterior margin. Ventrolateral margins of cephalothorax fringed with a closely set of spinules (Fig. <xref ref-type="fig" rid="F6">6a</xref>). Urosomites (Figs <xref ref-type="fig" rid="F6">6A</xref>, <xref ref-type="fig" rid="F7">7G</xref>) with spinules along posterior margin (except anal somite); dorsal and ventral surfaces with patterns of diminutive spinules. Genital double-somite with a transverse spinular row dorsally and laterally, indicating original segmentation; ventrally completely fused. Genital field located near anterior margin of genital double-somite; each side covered by lobe derived from <abbrev xmlns:xlink="http://www.w3.org/1999/xlink" xlink:title="sixth thoracopod" id="ABBRID0EZPAG" xlink:type="simple">P6</abbrev>, bearing one inner vestigial and one outer long seta; small triangular process present medially on each lobe. Anal somite as long as caudal rami, ornamented with tiny dorsal spinules and lateral/ventral spinules along posterior margin; semicircular operculum ornamented with marginal spinules and pair of sensilla.</p><fig id="F6" position="float" orientation="portrait"><object-id xmlns:xlink="http://www.w3.org/1999/xlink" content-type="doi" xlink:type="simple">10.3897/zookeys.1251.160858.figure6</object-id><object-id xmlns:xlink="http://www.w3.org/1999/xlink" content-type="arpha" xlink:type="simple">25F33B48-74D7-5A1F-8342-3B1B15DFCE62</object-id><label>Figure 6.</label><caption><p><italic><tp:taxon-name><tp:taxon-name-part taxon-name-part-type="genus" reg="Heterolaophonte">Heterolaophonte</tp:taxon-name-part> <tp:taxon-name-part taxon-name-part-type="species" reg="discophora">discophora</tp:taxon-name-part></tp:taxon-name></italic> (Willey, 1929), female: A. Habitus, dorsal a lateral margin of cephalothorax and P2–P3-bearing somites; male: B. Habitus, dorsal b lateral margin of cephalothorax and P2–P4-bearing somites. Scale bars are in μm.</p></caption><graphic xmlns:xlink="http://www.w3.org/1999/xlink" xlink:href="zookeys-1251-323_article-160858__-g006.jpg" position="float" orientation="portrait" xlink:type="simple" id="oo_1416410.jpg"><uri content-type="original_file" xlink:type="simple">https://binary.pensoft.net/fig/1416410</uri></graphic></fig><fig id="F7" position="float" orientation="portrait"><object-id xmlns:xlink="http://www.w3.org/1999/xlink" content-type="doi" xlink:type="simple">10.3897/zookeys.1251.160858.figure7</object-id><object-id xmlns:xlink="http://www.w3.org/1999/xlink" content-type="arpha" xlink:type="simple">480403E5-78A9-51F3-AF13-1BAFA659F49F</object-id><label>Figure 7.</label><caption><p><italic><tp:taxon-name><tp:taxon-name-part taxon-name-part-type="genus" reg="Heterolaophonte">Heterolaophonte</tp:taxon-name-part> <tp:taxon-name-part taxon-name-part-type="species" reg="discophora">discophora</tp:taxon-name-part></tp:taxon-name></italic> (Willey, 1929), female. A. Antennule; B. Antenna; C. Mandible; D. Maxillule; E. Maxilla; F. Maxilliped; G. Urosome, ventral. Scale bars are in μm.</p></caption><graphic xmlns:xlink="http://www.w3.org/1999/xlink" xlink:href="zookeys-1251-323_article-160858__-g007.jpg" position="float" orientation="portrait" xlink:type="simple" id="oo_1416411.jpg"><uri content-type="original_file" xlink:type="simple">https://binary.pensoft.net/fig/1416411</uri></graphic></fig><p>Caudal rami (Figs <xref ref-type="fig" rid="F6">6A</xref>, <xref ref-type="fig" rid="F7">7G</xref>) ~1.7 × longer than wide; with seven setae: seta I bare, diminutive, identified at high magnification; setae II and III bare, the former shorter than the latter; setae IV and V well-developed, fused basally to each other, and bipinnate; seta VI bare, shorter than seta II, seta VII tri-articulate, arising dorsally in distal 1/3 of ramus.</p><p>Rostrum (Fig. <xref ref-type="fig" rid="F6">6A</xref>) completely defined basally, triangular, with pair of sensilla near apex; midventral tube pore in subapical position (not figured).</p><p>Antennule (Fig. <xref ref-type="fig" rid="F7">7A</xref>) 7-segmented; segments 1–5 covered with minute spinules on dorsal view. First segment short, with several spinular rows; second segment with outer distal spinules; third segment longest; fourth segment with one seta fused basally to an aesthetasc on a distal peduncle; seventh segment tapering distally, with apical acrothek composed of one aesthetasc and two long setae. Armature formula: 1-[1], 2-[8], 3-[7], 4-[1 + (1 + <abbrev xmlns:xlink="http://www.w3.org/1999/xlink" xlink:title="aesthetasc" id="ABBRID0EDSAG" xlink:type="simple">ae</abbrev>)], 5-[1], 6-[2], 7-[7 + <abbrev xmlns:xlink="http://www.w3.org/1999/xlink" xlink:title="acrothek composed of one aesthetasc and two setae" id="ABBRID0EHSAG" xlink:type="simple">acro</abbrev>].</p><p>Antenna (Fig. <xref ref-type="fig" rid="F7">7B</xref>) 3-segmented, comprising coxa, allobasis, and 1-segmented endopod. Coxa small, with a row of spinules. Allobasis with 1 abexopodal seta located approximately midway along outer margin of segment, and with long setules near base of exopod. Endopod as long as allobasis, ornamented with long spinules along inner proximal margin and rows of spinules along outer distal margin; lateral armature consisting of two pinnate spines and one slender seta; distal armature composed of two strong spines and three geniculate setae (of which most outer one basally fused to short seta). Exopod small, 1-segmented, with three slender setae, middle one shortest inner one longest.</p><p>Mandible (Fig. <xref ref-type="fig" rid="F7">7C</xref>). Coxa transversely elongated; gnathobase with one bicuspidate, three multicuspidate teeth, and one pinnate spine around distal margin and one pinnate seta at distal corner. Palp small, uniramous, with four bare (1 exopodal, 3 endopodal) lateral setae and one pinnate apical (basal) seta; with few small spinules present at base of proximal lateral seta.</p><p>Maxillule (Fig. <xref ref-type="fig" rid="F7">7D</xref>). Praecoxa with a row of outer spinules; arthrite with one subdistal and eight distal elements; posterior surface with a row of spinules. Coxa with a row of long spinules on anterior surface and few spinules around inner distal margin; cylindrical endite bearing one spinulose and one slender seta. Basis with one anterior spinular row; endite with one spinulose and two slender setae. Endopod nearly incorporated into basis, represented by three bare setae, of which middle one smaller than others. Exopod small, 1-segmented, with two long apical setae.</p><p>Maxilla (Fig. <xref ref-type="fig" rid="F7">7E</xref>). Syncoxa with a long spinular row around outer margin and two rows of small spinules on surface; with three endites: proximal endite (praecoxal) bearing one pinnate seta; middle endite with one serrate spine and two pinnate setae, of which spine fused basally to segment; distal endite with one spine and two pinnate setae. Allobasis drawn out into a stout claw, with one spine (bearing three spinules near midlength) and two slender setae. Endopod represented by three bare setae (1 short, 2 long).</p><p>Maxilliped (Fig. <xref ref-type="fig" rid="F7">7F</xref>) 3-segmented, comprising syncoxa, basis, and 1-segmented endopod. Syncoxa with two distal plumose setae and several spinular rows. Basis longer than preceding segment, outer margin slightly convex, with two rows of spinules; inner margin with a row of strong spinules in distal half. Endopod 1-segmented, with a long, curved claw; with one short bare seta anteriorly and a tube pore posteriorly (as in <italic><tp:taxon-name><tp:taxon-name-part taxon-name-part-type="genus" reg="Pseudonychocamptus">P.</tp:taxon-name-part> <tp:taxon-name-part taxon-name-part-type="species" reg="setadefectus">setadefectus</tp:taxon-name-part></tp:taxon-name></italic> sp. nov., Fig. <xref ref-type="fig" rid="F2">2F</xref>); concave inner margin bearing row of spinules.</p><p><abbrev xmlns:xlink="http://www.w3.org/1999/xlink" xlink:title="first thoracopod" id="ABBRID0E1TAG" xlink:type="simple">P1</abbrev> (Fig. <xref ref-type="fig" rid="F8">8A</xref>). Intercoxal sclerite transversely elongated and narrow. Praecoxa damaged (not shown). Coxa large, proximal outer margin protruded, with spinular rows along inner and outer margins. Basis with three spinular rows; one outer and one inner seta (displaced anteriorly). Exopod shorter than <abbrev xmlns:xlink="http://www.w3.org/1999/xlink" xlink:title="endopod" id="ABBRID0ECUAG" xlink:type="simple">enp</abbrev>-1, 3-segmented, each segment with outer spinules; <abbrev xmlns:xlink="http://www.w3.org/1999/xlink" xlink:title="exopod" id="ABBRID0EGUAG" xlink:type="simple">exp</abbrev>-1 and <abbrev xmlns:xlink="http://www.w3.org/1999/xlink" xlink:title="exopod" id="ABBRID0EKUAG" xlink:type="simple">exp</abbrev>-2 with one outer spine; <abbrev xmlns:xlink="http://www.w3.org/1999/xlink" xlink:title="exopod" id="ABBRID0EOUAG" xlink:type="simple">exp</abbrev>-2 longest; <abbrev xmlns:xlink="http://www.w3.org/1999/xlink" xlink:title="exopod" id="ABBRID0ESUAG" xlink:type="simple">exp</abbrev>-3 with two outer spines and two geniculate apical setae. Endopod 2-segmented, <abbrev xmlns:xlink="http://www.w3.org/1999/xlink" xlink:title="endopod" id="ABBRID0EWUAG" xlink:type="simple">enp</abbrev>-1 elongated, ~2 × as long as entire exopod; <abbrev xmlns:xlink="http://www.w3.org/1999/xlink" xlink:title="endopod" id="ABBRID0E1UAG" xlink:type="simple">enp</abbrev>-2 short, bearing one strong, serrate claw and one small seta, and several spinules along outer margin.</p><fig id="F8" position="float" orientation="portrait"><object-id xmlns:xlink="http://www.w3.org/1999/xlink" content-type="doi" xlink:type="simple">10.3897/zookeys.1251.160858.figure8</object-id><object-id xmlns:xlink="http://www.w3.org/1999/xlink" content-type="arpha" xlink:type="simple">6BE434D5-A609-5694-A660-EAB5BFDA3C0D</object-id><label>Figure 8.</label><caption><p><italic><tp:taxon-name><tp:taxon-name-part taxon-name-part-type="genus" reg="Heterolaophonte">Heterolaophonte</tp:taxon-name-part> <tp:taxon-name-part taxon-name-part-type="species" reg="discophora">discophora</tp:taxon-name-part></tp:taxon-name></italic> (Willey, 1929), female. A. <abbrev xmlns:xlink="http://www.w3.org/1999/xlink" xlink:title="first thoracopod" id="ABBRID0ERVAG" xlink:type="simple">P1</abbrev>, anterior; B. P2, anterior; C. P3, anterior; D. P4, anterior; E. P5; F. P3 endopod from Masan-ri specimen, anterior; G. Abnormal of P4 from Naechi specimen, anterior. Scale bars are in μm.</p></caption><graphic xmlns:xlink="http://www.w3.org/1999/xlink" xlink:href="zookeys-1251-323_article-160858__-g008.jpg" position="float" orientation="portrait" xlink:type="simple" id="oo_1416412.jpg"><uri content-type="original_file" xlink:type="simple">https://binary.pensoft.net/fig/1416412</uri></graphic></fig><p>P2 and P3 (Fig. <xref ref-type="fig" rid="F8">8B, C</xref>). Intercoxal sclerites subrectangular. Praecoxae transversely elongated triangular, with outer spinular rows. Coxae and bases ornamented with spinular rows along outer margin and on anterior surface. Bases each with one bare outer seta and one anterior tube pore. Exopods 3-segmented, longer than endopods; each segment ornamented with strong spinules as illustrated; <abbrev xmlns:xlink="http://www.w3.org/1999/xlink" xlink:title="exopod" id="ABBRID0EAWAG" xlink:type="simple">exp</abbrev>-2 shortest, <abbrev xmlns:xlink="http://www.w3.org/1999/xlink" xlink:title="exopod" id="ABBRID0EEWAG" xlink:type="simple">exp</abbrev>-3 longest; <abbrev xmlns:xlink="http://www.w3.org/1999/xlink" xlink:title="exopod" id="ABBRID0EIWAG" xlink:type="simple">exp</abbrev>-1 with one outer spine; <abbrev xmlns:xlink="http://www.w3.org/1999/xlink" xlink:title="exopod" id="ABBRID0EMWAG" xlink:type="simple">exp</abbrev>-2 with one outer spine and one inner seta; <abbrev xmlns:xlink="http://www.w3.org/1999/xlink" xlink:title="exopod" id="ABBRID0EQWAG" xlink:type="simple">exp</abbrev>-3 with three outer spines, one apical spine, one apical seta, and one inner seta. Endopods 2-segmented, <abbrev xmlns:xlink="http://www.w3.org/1999/xlink" xlink:title="endopod" id="ABBRID0EUWAG" xlink:type="simple">enp</abbrev>-1 as long as <abbrev xmlns:xlink="http://www.w3.org/1999/xlink" xlink:title="endopod" id="ABBRID0EYWAG" xlink:type="simple">enp</abbrev>-2 in P2, but much shorter than <abbrev xmlns:xlink="http://www.w3.org/1999/xlink" xlink:title="endopod" id="ABBRID0E3WAG" xlink:type="simple">enp</abbrev>-2 in P3, with long inner spinules and short outer spinules, with (P2) or without (P3) one tube pore on outer corner; <abbrev xmlns:xlink="http://www.w3.org/1999/xlink" xlink:title="endopod" id="ABBRID0EAXAG" xlink:type="simple">enp</abbrev>-2 with spinules along outer margin and on anterior surface (P3); with one tube pore located proximally (P2) or distally (P3), bearing two inner (occasionally 3 in P3), two apical and no outer (P2) or one (P3) outer seta.</p><p>P4 (Fig. <xref ref-type="fig" rid="F8">8D</xref>). Intercoxal sclerite elongated and narrow (see Fig. <xref ref-type="fig" rid="F9">9E</xref>). Praecoxa small, transversely elongated and triangular. Coxa and basis with spinular rows along outer margins and on anterior surface. Basis with one bare outer seta and one anterior tube pore. Exopod 3-segmented, gradually tapering distally, longer than endopod; <abbrev xmlns:xlink="http://www.w3.org/1999/xlink" xlink:title="exopod" id="ABBRID0EOXAG" xlink:type="simple">exp</abbrev>-1 broad, with several spinular rows on anterior surface; <abbrev xmlns:xlink="http://www.w3.org/1999/xlink" xlink:title="exopod" id="ABBRID0ESXAG" xlink:type="simple">exp</abbrev>-2 shortest, with one outer, slender, and elongated spine and one inner seta; <abbrev xmlns:xlink="http://www.w3.org/1999/xlink" xlink:title="exopod" id="ABBRID0EWXAG" xlink:type="simple">exp</abbrev>-3 with three outer, slender, and elongated spines, and two apical elements. Endopod 2-segmented, <abbrev xmlns:xlink="http://www.w3.org/1999/xlink" xlink:title="endopod" id="ABBRID0E1XAG" xlink:type="simple">enp</abbrev>-1 with long inner spinules; <abbrev xmlns:xlink="http://www.w3.org/1999/xlink" xlink:title="endopod" id="ABBRID0E5XAG" xlink:type="simple">enp</abbrev>-2 ~2.5 × as long as <abbrev xmlns:xlink="http://www.w3.org/1999/xlink" xlink:title="endopod" id="ABBRID0ECYAG" xlink:type="simple">enp</abbrev>-1, with spinules on anterior surface, bearing one inner, two apical, and one outer seta.</p><p>Armature formula of <abbrev xmlns:xlink="http://www.w3.org/1999/xlink" xlink:title="first thoracopod" id="ABBRID0EIYAG" xlink:type="simple">P1</abbrev>–P4 as follows:</p><table-wrap id="T2" position="float" orientation="portrait"><table id="TID0EUUBG" rules="all"><tbody><tr><th rowspan="1" colspan="1"/><th rowspan="1" colspan="1">Exopod</th><th rowspan="1" colspan="1">Endopod</th></tr><tr><td rowspan="1" colspan="1">
                    <abbrev xmlns:xlink="http://www.w3.org/1999/xlink" xlink:title="first thoracopod" id="ABBRID0EEZAG" xlink:type="simple">P1</abbrev>
                  </td><td rowspan="1" colspan="1">0.0.022</td><td rowspan="1" colspan="1">0.020</td></tr><tr><td rowspan="1" colspan="1">P2</td><td rowspan="1" colspan="1">0.1.123</td><td rowspan="1" colspan="1">0.220</td></tr><tr><td rowspan="1" colspan="1">P3</td><td rowspan="1" colspan="1">0.1.123</td><td rowspan="1" colspan="1">0.2–321[0.220 in ♂]</td></tr><tr><td rowspan="1" colspan="1">P4</td><td rowspan="1" colspan="1">0.1.023</td><td rowspan="1" colspan="1">0.121</td></tr></tbody></table></table-wrap><p>P5 (Fig. <xref ref-type="fig" rid="F8">8E</xref>) with baseoendopod and 1-segmented exopod, both surfaces covered with fine spinules. Baseoendopod with one bare basal seta arising from long cylindrical setophore; endopodal lobe extending to distal third of exopod, bearing spinules along inner margin, and armed with three inner and two distal bipinnate setae. Exopod widely subquadrate with slightly convex inner margin, strongly sclerotized and dented between innermost distal seta and longest seta; with three bare and three pinnate setae.</p><p>Male. Body (Fig. <xref ref-type="fig" rid="F6">6B</xref>) generally similar to that of female, but with a more or less slender urosome. Body length 688–927 μm (<italic>n</italic> = 15; measured in the same way as in females). Cephalothorax and pedigerous somites with ornamentation patterns as in females (Fig. <xref ref-type="fig" rid="F6">6B, b</xref>). Sexual dimorphism in genital segmentation, antennule, P2–<abbrev xmlns:xlink="http://www.w3.org/1999/xlink" xlink:title="sixth thoracopod" id="ABBRID0E51AG" xlink:type="simple">P6</abbrev>.</p><p>Urosome (Figs <xref ref-type="fig" rid="F6">6B</xref>, <xref ref-type="fig" rid="F9">9B</xref>) 6-segmented; genital somite and ﬁrst abdominal somite completely separate; ornamentation as figured.</p><p>Antennule (Fig. <xref ref-type="fig" rid="F9">9A</xref>) 8-segmented, subchirocer, geniculate between segments 5 and 6. First segment with several spinular rows; fourth segment very small; fifth segment swollen; eighth segment triangular. Armature formula: 1-[1], 2-[9], 3-[8], 4-[2], 5-[8+ 1 pinnate + 2 modified + 2 teethlike elements + (1 + <abbrev xmlns:xlink="http://www.w3.org/1999/xlink" xlink:title="aesthetasc" id="ABBRID0ES2AG" xlink:type="simple">ae</abbrev>)], 6-[3 elements], 7-[1], 8-[8 + <abbrev xmlns:xlink="http://www.w3.org/1999/xlink" xlink:title="acrothek composed of one aesthetasc and two setae" id="ABBRID0EW2AG" xlink:type="simple">acro</abbrev>].</p><fig id="F9" position="float" orientation="portrait"><object-id xmlns:xlink="http://www.w3.org/1999/xlink" content-type="doi" xlink:type="simple">10.3897/zookeys.1251.160858.figure9</object-id><object-id xmlns:xlink="http://www.w3.org/1999/xlink" content-type="arpha" xlink:type="simple">41B420AC-E67A-5E68-9B84-EB7389DDE72B</object-id><label>Figure 9.</label><caption><p><italic><tp:taxon-name><tp:taxon-name-part taxon-name-part-type="genus" reg="Heterolaophonte">Heterolaophonte</tp:taxon-name-part> <tp:taxon-name-part taxon-name-part-type="species" reg="discophora">discophora</tp:taxon-name-part></tp:taxon-name></italic> (Willey, 1929), male. A. Antennule; B. Urosome, ventral; C. P2, anterior; D. P3, anterior and P3 <abbrev xmlns:xlink="http://www.w3.org/1999/xlink" xlink:title="endopod" id="ABBRID0EN3AG" xlink:type="simple">enp</abbrev>-2 ﬁgured separately, posterior; E. P4 anterior. Scale bars are in μm.</p></caption><graphic xmlns:xlink="http://www.w3.org/1999/xlink" xlink:href="zookeys-1251-323_article-160858__-g009.jpg" position="float" orientation="portrait" xlink:type="simple" id="oo_1416413.jpg"><uri content-type="original_file" xlink:type="simple">https://binary.pensoft.net/fig/1416413</uri></graphic></fig><p>P2–P3 (Fig. <xref ref-type="fig" rid="F9">9C, D</xref>). Exopods broader than in females; <abbrev xmlns:xlink="http://www.w3.org/1999/xlink" xlink:title="exopod" id="ABBRID0E33AG" xlink:type="simple">exp</abbrev>-3 considerably shorter, with thicker spines. P2 endopod: <abbrev xmlns:xlink="http://www.w3.org/1999/xlink" xlink:title="endopod" id="ABBRID0EA4AG" xlink:type="simple">enp</abbrev>-1 slightly longer than <abbrev xmlns:xlink="http://www.w3.org/1999/xlink" xlink:title="endopod" id="ABBRID0EE4AG" xlink:type="simple">enp</abbrev>-2, with long spinules along inner and outer margin, and one large pore near distal corner; <abbrev xmlns:xlink="http://www.w3.org/1999/xlink" xlink:title="endopod" id="ABBRID0EI4AG" xlink:type="simple">enp</abbrev>-2 with long spinules along outer margin, one tube pore on proximal anterior surface, and inner element modified as strong bare spine. P3 endopod: <abbrev xmlns:xlink="http://www.w3.org/1999/xlink" xlink:title="endopod" id="ABBRID0EM4AG" xlink:type="simple">enp</abbrev>-1 as in females; <abbrev xmlns:xlink="http://www.w3.org/1999/xlink" xlink:title="endopod" id="ABBRID0EQ4AG" xlink:type="simple">enp</abbrev>-2 ornamented with long inner spinules and stout spinules along outer margin proximally; bearing one short apophysis on outer lateral margin, two inner and two distal setae (shorter than in females) and one tube pore on distal anterior surface; apophysis weakly curved outwardly at distal tip, bearing one stout and one small strengthen spinules (protuberance ?) near its base.</p><p>P4 (Fig. <xref ref-type="fig" rid="F9">9E</xref>). Exopod considerably longer than in females, with thicker spines. Endopod as in females, except <abbrev xmlns:xlink="http://www.w3.org/1999/xlink" xlink:title="endopod" id="ABBRID0E14AG" xlink:type="simple">enp</abbrev>-2 bearing tube pore on distal anterior surface.</p><p>P5 (Fig. <xref ref-type="fig" rid="F9">9B</xref>). Left and right baseoendopods medially fused, baseoendopod and exopod fused, forming small lobe bearing seven setae, of which two inner ones diminutive; posterior margin with four tube pores.</p><p><abbrev xmlns:xlink="http://www.w3.org/1999/xlink" xlink:title="sixth thoracopod" id="ABBRID0EG5AG" xlink:type="simple">P6</abbrev> (Fig. <xref ref-type="fig" rid="F9">9B</xref>) symmetrical, represented by small lobe bearing one median spine and one outer seta, and ornamented with spinular row along distal margin.</p></tp:treatment-sec><tp:treatment-sec sec-type="variability" id="SECID0EO5AG"><title>Variability.</title><p>Previous descriptions of <italic><tp:taxon-name><tp:taxon-name-part taxon-name-part-type="genus" reg="Heterolaophonte">H.</tp:taxon-name-part> <tp:taxon-name-part taxon-name-part-type="species" reg="discophora">discophora</tp:taxon-name-part></tp:taxon-name></italic> (e.g., <xref ref-type="bibr" rid="B41">Lang 1965</xref>: fig. 263i; <xref ref-type="bibr" rid="B31">Itô 1974</xref>: fig. 44.3) report three inner setae on the female P3 <abbrev xmlns:xlink="http://www.w3.org/1999/xlink" xlink:title="endopod" id="ABBRID0EH6AG" xlink:type="simple">enp</abbrev>-2. However, examination of 17 Korean specimens revealed notable variation in thoracopod setal armature. Thirteen specimens from Gohado and Naechi exhibited only two inner setae on both left and right rami (Fig. <xref ref-type="fig" rid="F8">8C</xref>). In contrast, left–right asymmetry in the number of inner setae was found exclusively in specimens from Masan-ri, where three of the four individuals examined showed this trait (Fig. <xref ref-type="fig" rid="F8">8F</xref>), indicating significant intraspecific variability within the species.</p></tp:treatment-sec><tp:treatment-sec sec-type="Abnormality" id="SECID0ET6AG"><title>Abnormality.</title><p>In a female specimen from Gohado, caudal seta IV on the right caudal ramus was underdeveloped and deeply embedded within the ramus (Fig. <xref ref-type="fig" rid="F7">7G</xref>). Additionally, another female specimen exhibited an abnormal P4 exopod. Compared to the normal morphology of P4 (Fig. <xref ref-type="fig" rid="F8">8D</xref>), the distal segment of the abnormal exopod was markedly shortened and bore five spines/setae, with two distal spines fused together (Fig. <xref ref-type="fig" rid="F8">8G</xref>).</p></tp:treatment-sec><tp:treatment-sec sec-type="remarks" id="SECID0EFABG"><title>Remarks.</title><p><italic><tp:taxon-name><tp:taxon-name-part taxon-name-part-type="genus" reg="Heterolaophonte">Heterolaophonte</tp:taxon-name-part> <tp:taxon-name-part taxon-name-part-type="species" reg="discophora">discophora</tp:taxon-name-part></tp:taxon-name></italic> (Willey, 1929) was originally described by <xref ref-type="bibr" rid="B54">Willey (1929)</xref> based on a female specimen collected from St. Andrews, New Brunswick, Canada. The male was subsequently reported from Passamaquoddy Bay, New Brunswick, by <xref ref-type="bibr" rid="B55">Willey (1931)</xref>. However, these initial descriptions and illustrations were brief and provided limited morphological details, particularly regarding the P5 of both sexes and the P2–P4. <xref ref-type="bibr" rid="B41">Lang (1965)</xref> later provide a detailed redescription based on specimens collected from Monterey Bay, near Hopkins Marine Station, and treated <italic><tp:taxon-name><tp:taxon-name-part taxon-name-part-type="genus" reg="Heterolaophonte">H.</tp:taxon-name-part> <tp:taxon-name-part taxon-name-part-type="species" reg="rotundipes">rotundipes</tp:taxon-name-part></tp:taxon-name></italic> Chappuis, 1958, (originally described from Puget Sound near Seattle, Washington, USA) as a junior synonym of <italic><tp:taxon-name><tp:taxon-name-part taxon-name-part-type="genus" reg="Heterolaophonte">H.</tp:taxon-name-part> <tp:taxon-name-part taxon-name-part-type="species" reg="discophora">discophora</tp:taxon-name-part></tp:taxon-name></italic>. Following Lang’s taxonomic revision, <xref ref-type="bibr" rid="B31">Itô (1974)</xref> also redescribed the species based on male and female specimens from Hokkaido, Japan. Given the incompleteness of the original description, the present comparison of the Korean material relies primarily on the comprehensive accounts by <xref ref-type="bibr" rid="B41">Lang (1965)</xref> and <xref ref-type="bibr" rid="B31">Itô (1974)</xref>.</p><p><italic><tp:taxon-name><tp:taxon-name-part taxon-name-part-type="genus" reg="Heterolaophonte">Heterolaophonte</tp:taxon-name-part> <tp:taxon-name-part taxon-name-part-type="species" reg="discophora">discophora</tp:taxon-name-part></tp:taxon-name></italic> was first reported from Korea in the doctoral dissertation by <xref ref-type="bibr" rid="B48">Song (2000)</xref>. In that study, Song identified specimens collected from macroalgae at Masan-ri, Pohang, as <italic><tp:taxon-name><tp:taxon-name-part taxon-name-part-type="genus" reg="Heterolaophonte">H.</tp:taxon-name-part> <tp:taxon-name-part taxon-name-part-type="species" reg="discophora">discophora</tp:taxon-name-part></tp:taxon-name></italic>, providing a brief species description, with the setal formula of P2–P4 and illustrations of the female <abbrev xmlns:xlink="http://www.w3.org/1999/xlink" xlink:title="first thoracopod" id="ABBRID0EADBG" xlink:type="simple">P1</abbrev>, P4, P5, the A2 exopod, the caudal ramus, and the male P5. He noticed that the Korean <italic><tp:taxon-name><tp:taxon-name-part taxon-name-part-type="genus" reg="Heterolaophonte">H.</tp:taxon-name-part> <tp:taxon-name-part taxon-name-part-type="species" reg="discophora">discophora</tp:taxon-name-part></tp:taxon-name></italic> machted <xref ref-type="bibr" rid="B31">Itô’s (1974)</xref> redescription in all characters except for the relative lengths of the two short inner setae on the male P5. We obtained Korean specimens of <italic><tp:taxon-name><tp:taxon-name-part taxon-name-part-type="genus" reg="Heterolaophonte">H.</tp:taxon-name-part> <tp:taxon-name-part taxon-name-part-type="species" reg="discophora">discophora</tp:taxon-name-part></tp:taxon-name></italic> from <abbrev xmlns:xlink="http://www.w3.org/1999/xlink" xlink:title="marine plastic debris" id="ABBRID0E5DBG" xlink:type="simple">MPD</abbrev> stranded along the coasts of Gohado, Mokpo, and Naechi Beach, Sinan, as well as Masan-ri. Contrary to <xref ref-type="bibr" rid="B48">Song’s (2000)</xref> observations, our examination of these newly collected Korean specimens reveals additional morphological differences not previously reported.</p><p>One of the diagnostic traits of <italic><tp:taxon-name><tp:taxon-name-part taxon-name-part-type="genus" reg="Heterolaophonte">H.</tp:taxon-name-part> <tp:taxon-name-part taxon-name-part-type="species" reg="discophora">discophora</tp:taxon-name-part></tp:taxon-name></italic> is the shape of the P4 <abbrev xmlns:xlink="http://www.w3.org/1999/xlink" xlink:title="exopod" id="ABBRID0ETEBG" xlink:type="simple">exp</abbrev>-3, which is slender and elongated, gradually broadening distally in its proximal part (<xref ref-type="bibr" rid="B54">Willey 1929</xref>: fig. 2; <xref ref-type="bibr" rid="B41">Lang 1965</xref>: fig. 264a). However, this characteristic appears less pronounced in Japanese specimens (<xref ref-type="bibr" rid="B31">Itô 1974</xref>: fig. 264a, a.1) and in the Korean material examined here (Fig. <xref ref-type="fig" rid="F8">8D</xref>). Nonetheless, the markedly large and broad P4 <abbrev xmlns:xlink="http://www.w3.org/1999/xlink" xlink:title="exopod" id="ABBRID0EHFBG" xlink:type="simple">exp</abbrev>-1 in <italic><tp:taxon-name><tp:taxon-name-part taxon-name-part-type="genus" reg="Heterolaophonte">H.</tp:taxon-name-part> <tp:taxon-name-part taxon-name-part-type="species" reg="discophora">discophora</tp:taxon-name-part></tp:taxon-name></italic>, relative to <abbrev xmlns:xlink="http://www.w3.org/1999/xlink" xlink:title="exopod" id="ABBRID0EWFBG" xlink:type="simple">exp</abbrev>-2 and <abbrev xmlns:xlink="http://www.w3.org/1999/xlink" xlink:title="exopod" id="ABBRID0E1FBG" xlink:type="simple">exp</abbrev>-3, may represent a more reliable diagnostic feature of this species than the morphology of <abbrev xmlns:xlink="http://www.w3.org/1999/xlink" xlink:title="exopod" id="ABBRID0E5FBG" xlink:type="simple">exp</abbrev>-3 when compared to congeners.</p><p>Comparative analysis of the Korean specimens with previous records of <italic><tp:taxon-name><tp:taxon-name-part taxon-name-part-type="genus" reg="Heterolaophonte">H.</tp:taxon-name-part> <tp:taxon-name-part taxon-name-part-type="species" reg="discophora">discophora</tp:taxon-name-part></tp:taxon-name></italic> reveals four distinct morphological traits. <xref ref-type="bibr" rid="B41">Lang (1965)</xref> reported four setae on the endopodal lobe of the female P5, whereas <xref ref-type="bibr" rid="B6">Chappuis (1958)</xref> and <xref ref-type="bibr" rid="B31">Itô (1974)</xref> described five; the Korean specimens also possess five setae on this lobe. It is possible that <xref ref-type="bibr" rid="B41">Lang (1965)</xref> observed a variable condition of the female P5, considering that most <italic><tp:taxon-name><tp:taxon-name-part taxon-name-part-type="genus" reg="Heterolaophonte">Heterolaophonte</tp:taxon-name-part></tp:taxon-name></italic> species have five setae on the corresponding segment, except for <italic><tp:taxon-name><tp:taxon-name-part taxon-name-part-type="genus" reg="Heterolaophonte">H.</tp:taxon-name-part> <tp:taxon-name-part taxon-name-part-type="species" reg="exigua">exigua</tp:taxon-name-part></tp:taxon-name></italic> (Scott, 1912), <italic><tp:taxon-name><tp:taxon-name-part taxon-name-part-type="genus" reg="Heterolaophonte">H.</tp:taxon-name-part> <tp:taxon-name-part taxon-name-part-type="species" reg="norvegica">norvegica</tp:taxon-name-part></tp:taxon-name></italic> Drzycimski, 1968, and <italic><tp:taxon-name><tp:taxon-name-part taxon-name-part-type="genus" reg="Heterolaophonte">H.</tp:taxon-name-part> <tp:taxon-name-part taxon-name-part-type="species" reg="tupitskyi">tupitskyi</tp:taxon-name-part></tp:taxon-name></italic> Chislenko, 1976. In the male P5, <xref ref-type="bibr" rid="B41">Lang (1965)</xref> and <xref ref-type="bibr" rid="B55">Willey (1931)</xref> described five elements, whereas <xref ref-type="bibr" rid="B6">Chappuis (1958)</xref> and <xref ref-type="bibr" rid="B31">Itô (1974)</xref> noticed seven elements, including two additional small inner setulae—features also observed in the Korean material. It appears that these two inner ornamentations were interpreted as armatures by earlier authors. Regarding the female P3 endopod, <xref ref-type="bibr" rid="B31">Itô (1974)</xref> reported three inner setae on the <abbrev xmlns:xlink="http://www.w3.org/1999/xlink" xlink:title="endopod" id="ABBRID0E2IBG" xlink:type="simple">enp</abbrev>-2; however, most Korean specimens only have two, with occasional asymmetry (bearing 2 or 3 inner setae) between the left and right rami (see variability above). <xref ref-type="bibr" rid="B41">Lang (1965)</xref> described the male P3 endopod as three-segmented, and <xref ref-type="bibr" rid="B31">Itô (1974)</xref> referred to a tripartite condition, though with indistinct boundaries. Conversely, the Korean specimens consistently exhibit a two-segmented endopod, although a posterior suture line is variably developed—absent in some individuals, faint in others, and distinctly visible in a few—potentially leading to interpretative ambiguity. Similar variable chaetotaxy has occasionally been reported in laophontid copepods, particularly in the genus <italic><tp:taxon-name><tp:taxon-name-part taxon-name-part-type="genus" reg="Quinquelaophonte">Quinquelaophonte</tp:taxon-name-part></tp:taxon-name></italic>, which is closely related to <italic><tp:taxon-name><tp:taxon-name-part taxon-name-part-type="genus" reg="Heterolaophonte">Heterolaophonte</tp:taxon-name-part></tp:taxon-name></italic> (<xref ref-type="bibr" rid="B53">Willen 1996</xref>; <xref ref-type="bibr" rid="B37">Kim and Lee 2023</xref>). Finally, <xref ref-type="bibr" rid="B31">Itô (1974)</xref> noted a single triangular, spur-shaped protuberance on the outer distal corner of the male P3 <abbrev xmlns:xlink="http://www.w3.org/1999/xlink" xlink:title="endopod" id="ABBRID0EBKBG" xlink:type="simple">enp</abbrev>-2, which, unfortunately, was not mentioned by <xref ref-type="bibr" rid="B41">Lang (1965)</xref>. In contrast, the Korean specimens exhibit two triangular, strengthened spinules (protuberances?) of unequal size in the same position, with a similar row of strong spinules also present proximally along the outer margin. This ornamentation was probably overlooked by earlier authors.</p><p>In addition, the Korean specimens exhibit several minor differences from previous accounts. They have three setae on the endopod of the maxilla, whereas <xref ref-type="bibr" rid="B41">Lang (1965)</xref> described two, and <xref ref-type="bibr" rid="B31">Itô (1974)</xref> reported only one. In the female P5 exopod of the Korean material, only three of the five setae are bare, whereas all were described as bare in previous accounts. In the male P4 exopod, the terminal segment is similar in length to the second segment, but it is slightly longer in <xref ref-type="bibr" rid="B41">Lang’s (1965)</xref> and <xref ref-type="bibr" rid="B31">Itô’s (1974)</xref> material. In the male P2 <abbrev xmlns:xlink="http://www.w3.org/1999/xlink" xlink:title="endopod" id="ABBRID0E2KBG" xlink:type="simple">enp</abbrev>-2, the apical outer seta is longer than the inner distal seta, whereas the reverse condition was described previously. Except for the first difference, these minor disparities are considered herein as intraspecific variability.</p></tp:treatment-sec><tp:treatment-sec><!--Section generated to contain objects referenced in tp:taxon-treatment.--><fig id="F2" position="float" orientation="portrait"><object-id xmlns:xlink="http://www.w3.org/1999/xlink" content-type="doi" xlink:type="simple">10.3897/zookeys.1251.160858.figure2</object-id><object-id xmlns:xlink="http://www.w3.org/1999/xlink" content-type="arpha" xlink:type="simple">179D2A6F-215A-5DD1-B127-BF0A42D4E7D7</object-id><label>Figure 2.</label><caption><p><italic><tp:taxon-name><tp:taxon-name-part taxon-name-part-type="genus" reg="Pseudonychocamptus">Pseudonychocamptus</tp:taxon-name-part> <tp:taxon-name-part taxon-name-part-type="species" reg="setadefectus">setadefectus</tp:taxon-name-part></tp:taxon-name></italic> sp. nov. Paratype (<abbrev xmlns:xlink="http://www.w3.org/1999/xlink" xlink:title="Marine Biodiversity Institute of Korea" id="ABBRID0EQJAE" xlink:type="simple">MABIK</abbrev> CR00258874), female. A. Antennule; B. Antenna; C. Mandible; D. Maxillule; E. Maxilla; F. Maxilliped. Scale bars are in μm.</p></caption><graphic xmlns:xlink="http://www.w3.org/1999/xlink" xlink:href="zookeys-1251-323_article-160858__-g002.jpg" position="float" orientation="portrait" xlink:type="simple" id="oo_1416406.jpg"><uri content-type="original_file" xlink:type="simple">https://binary.pensoft.net/fig/1416406</uri></graphic></fig></tp:treatment-sec><ref-list><ref id="B31"><mixed-citation xmlns:xlink="http://www.w3.org/1999/xlink" xlink:type="simple"><person-group><name name-style="western"><surname>Itô</surname><given-names>T</given-names></name></person-group> (<year>1974</year>) <article-title>Descriptions and records of marine harpacticoid copepods from Hokkaido, V. Journal of the Faculty of Science, Hokkaido University, Series VI.</article-title><source>Zoology</source><volume>19</volume>: <fpage>546</fpage>–<lpage>640</lpage>.</mixed-citation></ref><ref id="B55"><mixed-citation xmlns:xlink="http://www.w3.org/1999/xlink" xlink:type="simple"><person-group><name name-style="western"><surname>Willey</surname><given-names>A</given-names></name></person-group> (<year>1931</year>) <article-title>Copepod phenology-observations based on new material from Canada and Bermuda. - XI. Internat. Zool. Congress, Padua, 1930.</article-title><source>Archivio zoologico italiano</source><volume>16</volume>: <fpage>601</fpage>–<lpage>617</lpage>.</mixed-citation></ref><ref id="B41"><mixed-citation xmlns:xlink="http://www.w3.org/1999/xlink" xlink:type="simple"><person-group><name name-style="western"><surname>Lang</surname><given-names>K</given-names></name></person-group> (<year>1965</year>) <article-title><tp:taxon-name><tp:taxon-name-part taxon-name-part-type="subclass">Copepoda</tp:taxon-name-part></tp:taxon-name><tp:taxon-name><tp:taxon-name-part taxon-name-part-type="order">Harpacticoida</tp:taxon-name-part></tp:taxon-name> from the Californian pacific coast. Kungl.</article-title><source>Svenska Vetenskapsakademiens Handlingar</source><volume>10</volume>(<issue>2</issue>): <fpage>1</fpage>–<lpage>560</lpage>.</mixed-citation></ref><ref id="B48"><mixed-citation xmlns:xlink="http://www.w3.org/1999/xlink" xlink:type="simple"><person-group><name name-style="western"><surname>Song</surname><given-names>SJ</given-names></name></person-group> (<year>2000</year>) Taxonomy and ecology of marine harpacticoids (<tp:taxon-name><tp:taxon-name-part taxon-name-part-type="subphylum">Crustacea</tp:taxon-name-part></tp:taxon-name>, <tp:taxon-name><tp:taxon-name-part taxon-name-part-type="subclass">Copepoda</tp:taxon-name-part></tp:taxon-name>) associated with sea lettuce <italic><tp:taxon-name><tp:taxon-name-part taxon-name-part-type="genus">Ulva</tp:taxon-name-part> <tp:taxon-name-part taxon-name-part-type="species">pertusa</tp:taxon-name-part></tp:taxon-name></italic> Kjellman in Korea. PhD Thesis, Daegu University, Daegu.</mixed-citation></ref><ref id="B35"><mixed-citation xmlns:xlink="http://www.w3.org/1999/xlink" xlink:type="simple"><person-group><name name-style="western"><surname>Kim</surname><given-names>SH</given-names></name></person-group> (<year>2013</year>) <article-title>Invertebrate fauna of Korea, Marine <tp:taxon-name><tp:taxon-name-part taxon-name-part-type="order">Harpacticoida</tp:taxon-name-part></tp:taxon-name> II. National Institute of Biological Resources.</article-title><source>Ministry of Environment</source><volume>21</volume>(<issue>27</issue>): <fpage>1</fpage>–<lpage>113</lpage>.</mixed-citation></ref><ref id="B54"><mixed-citation xmlns:xlink="http://www.w3.org/1999/xlink" xlink:type="simple"><person-group><name name-style="western"><surname>Willey</surname><given-names>A</given-names></name></person-group> (<year>1929</year>) <article-title>Notes on the distribution of free-living <tp:taxon-name><tp:taxon-name-part taxon-name-part-type="subclass">Copepoda</tp:taxon-name-part></tp:taxon-name> in Canadian waters. Part II. Some intertidal harpacticoids from St. Andrews, New Brunswick. Contributions to Canadian Biology.</article-title><source>New Series</source><volume>4</volume>(<issue>33</issue>): <fpage>527</fpage>–<lpage>539</lpage>. <ext-link xlink:href="10.1139/f29-033" ext-link-type="doi" xlink:type="simple">https://doi.org/10.1139/f29-033</ext-link></mixed-citation></ref><ref id="B6"><mixed-citation xmlns:xlink="http://www.w3.org/1999/xlink" xlink:type="simple"><person-group><name name-style="western"><surname>Chappuis</surname><given-names>PA</given-names></name></person-group> (<year>1958</year>) <article-title>Harpacticoïdes psammiques marins des environs de Seattle (Washington, U.S.A.).</article-title><source>Vie et Milieu</source><volume>8</volume>(<issue>4</issue>): <fpage>409</fpage>–<lpage>422</lpage>. [Marine psammic harpacticoids from the Seattle area (Washington, U.S.A.)]</mixed-citation></ref><ref id="B53"><mixed-citation xmlns:xlink="http://www.w3.org/1999/xlink" xlink:type="simple"><person-group><name name-style="western"><surname>Willen</surname><given-names>E</given-names></name></person-group> (<year>1996</year>) <article-title>Two new genera of <tp:taxon-name><tp:taxon-name-part taxon-name-part-type="family">Laophontidae</tp:taxon-name-part></tp:taxon-name> (<tp:taxon-name><tp:taxon-name-part taxon-name-part-type="subclass">Copepoda</tp:taxon-name-part></tp:taxon-name>: <tp:taxon-name><tp:taxon-name-part taxon-name-part-type="order">Harpacticoida</tp:taxon-name-part></tp:taxon-name>) from the high Antarctic Weddell Sea.</article-title><source>Journal of Natural History</source><volume>30</volume>: <fpage>1297</fpage>–<lpage>1327</lpage>. <ext-link xlink:href="10.1080/00222939600771231" ext-link-type="doi" xlink:type="simple">https://doi.org/10.1080/00222939600771231</ext-link></mixed-citation></ref><ref id="B37"><mixed-citation xmlns:xlink="http://www.w3.org/1999/xlink" xlink:type="simple"><person-group><name name-style="western"><surname>Kim</surname><given-names>J</given-names></name><name name-style="western"><surname>Lee</surname><given-names>W</given-names></name></person-group> (<year>2023</year>) An integrative approach for identifying <italic><tp:taxon-name><tp:taxon-name-part taxon-name-part-type="genus">Quinquelaophonte</tp:taxon-name-part></tp:taxon-name></italic> (<tp:taxon-name><tp:taxon-name-part taxon-name-part-type="order">Harpacticoida</tp:taxon-name-part></tp:taxon-name>, <tp:taxon-name><tp:taxon-name-part taxon-name-part-type="family">Laophontidae</tp:taxon-name-part></tp:taxon-name>) species from Korea with the description of a new species. Diversity 15: 1168. <ext-link xlink:href="10.3390/d15121168" ext-link-type="doi" xlink:type="simple">https://doi.org/10.3390/d15121168</ext-link></mixed-citation></ref></ref-list></tp:taxon-treatment>
